# Supplementary material for: SlWRKY80-mediated jasmonic acid pathway positively regulates tomato resistance to saline–alkali stress by enhancing spermidine content and stabilizing Na+/K+ homeostasis
Source: Hortic Res. 2024 Jan 24;11(3):uhae028. doi: 10.1093/hr/uhae028 (PMC10980716; doi:10.1093/hr/uhae028)
Supplement: Web_Material_uhae028 [file web_material_uhae028.zip]

Archive with 1 entries (1 files):
- WT-S vs  WT-CK.xlsx
