# Supplementary material for: SlWRKY80-mediated jasmonic acid pathway positively regulates tomato resistance to saline–alkali stress by enhancing spermidine content and stabilizing Na+/K+ homeostasis
Source: Hortic Res. 2024 Jan 24;11(3):uhae028. doi: 10.1093/hr/uhae028 (PMC10980716; doi:10.1093/hr/uhae028)
Supplement: Web_Material_uhae028 [file web_material_uhae028.zip › WT-S vs WT-CK.xlsx]

## Sheet: Sheet1
gene_id	WT_S_1	WT_S_2	WT_S_3	WT_CK_1	WT_CK_2	WT_CK_3	WT_S	WT_CK	log2FoldChange	pvalue	padj	gene_name	gene_chr	gene_start	gene_end	gene_strand	gene_length	gene_biotype	gene_description	tf_family
Solyc05g024260.3	6269.28	5362.87	6510.8	50.4562	86.7878	55.155	6047.65	64.133	6.55568	1.48811e-293	3.37802e-289	Solyc05g024260.3	5	30969405	30972056	+	1299	protein_coding	Bidirectional sugar transporter SWEET [Source:UniProtKB/TrEMBL;Acc:K4BZR4] && sp|P93332|NOD3_MEDTR Bidirectional sugar transporter N3 OS=Medicago truncatula OX=3880 GN=N3 PE=2 SV=1 && PF03083:Sugar efflux transporter for intercellular exchange	-
Solyc06g019170.3	3270.67	3489.56	3476.24	74.2003	44.8245	54.1521	3412.16	57.7256	5.88744	2.97611e-274	3.37789e-270	Solyc06g019170.3	6	17989978	17999091	-	2666	protein_coding	Delta-1-pyrroline-5-carboxylate synthase [Source:UniProtKB/TrEMBL;Acc:K4C4E2] && sp|Q96480|P5CS_SOLLC Delta-1-pyrroline-5-carboxylate synthase OS=Solanum lycopersicum OX=4081 GN=PRO2 PE=2 SV=1 && PF00171:Aldehyde dehydrogenase family|PF00696:Amino acid kinase family	AA_kinase
Solyc08g080650.2	6368.21	6360.82	5956.54	354.183	391.022	440.237	6228.53	395.147	3.97861	2.97734e-253	2.25286e-249	Solyc08g080650.2	8	64002840	64005894	+	1491	protein_coding	- && sp|P12670|NP24_SOLLC Protein NP24 OS=Solanum lycopersicum OX=4081 PE=1 SV=2 && PF00314:Thaumatin family	Thaumatin
Solyc03g065250.3	16149.6	16992.2	16026.6	1232.71	1261.76	1484.17	16389.4	1326.22	3.6275	5.78237e-244	3.28149e-240	Solyc03g065250.3	3	43244895	43248257	-	2069	protein_coding	- && sp|F4HVY0|CER1_ARATH Very-long-chain aldehyde decarbonylase CER1 OS=Arabidopsis thaliana OX=3702 GN=CER1 PE=1 SV=1 && PF04116:Fatty acid hydroxylase superfamily|PF12076:WAX2 C-terminal domain	-
Solyc03g007230.3	3724.77	4371.44	4274.71	255.249	246.058	234.659	4123.64	245.322	4.07101	1.51697e-236	6.88705e-233	Solyc03g007230.3	3	1792367	1798461	+	4902	protein_coding	- && sp|Q65XK7|P2C51_ORYSJ Protein phosphatase 2C 51 OS=Oryza sativa subsp. japonica OX=39947 GN=PP2C51 PE=1 SV=1 && -	-
Solyc03g013440.3	2055.79	2283.34	2124.48	46.4989	37.1948	55.155	2154.54	46.2829	5.54375	1.03712e-222	3.92378e-219	Solyc03g013440.3	3	46094157	46098832	+	1701	protein_coding	- && sp|F4J1Q9|AVT1I_ARATH Amino acid transporter AVT1I OS=Arabidopsis thaliana OX=3702 GN=AVT1I PE=3 SV=1 && PF01490:Transmembrane amino acid transporter protein	Aa_trans
Solyc01g096320.3	7899.67	7070.23	8282.31	163.241	226.03	119.335	7750.73	169.535	5.51301	7.92382e-203	2.56958e-199	Solyc01g096320.3	1	87265672	87266918	-	1157	protein_coding	- && sp|Q9M276|ATB12_ARATH Homeobox-leucine zipper protein ATHB-12 OS=Arabidopsis thaliana OX=3702 GN=ATHB-12 PE=1 SV=1 && PF02183:Homeobox associated leucine zipper|PF00046:Homeodomain	HALZ
Solyc11g012360.2	3287.49	3913.68	3415.19	133.561	187.881	160.451	3538.79	160.631	4.46035	1.83983e-197	5.22052e-194	Solyc11g012360.2	11	5208623	5213127	+	1972	protein_coding	Tonoplast dicarboxylate transporter [Source:UniProtKB/TrEMBL;Acc:K4D641] && sp|Q8LG88|TDT_ARATH Tonoplast dicarboxylate transporter OS=Arabidopsis thaliana OX=3702 GN=TDT PE=2 SV=2 && PF00939:Sodium:sulfate symporter transmembrane region	Na_sulph_symp
Solyc02g084850.3	54139.2	46989.2	55829.7	28.6908	23.8428	53.1493	52319.4	35.2276	10.5387	3.94269e-183	9.94434e-180	TAS14	2	48563116	48564178	-	845	protein_coding	Abscisic acid and environmental stress-inducible protein TAS14 [Source:UniProtKB/Swiss-Prot;Acc:P22240] && sp|P22240|TAS14_SOLLC Abscisic acid and environmental stress-inducible protein TAS14 OS=Solanum lycopersicum OX=4081 GN=TAS14 PE=2 SV=1 && PF00257:Dehydrin	-
Solyc11g056650.2	5227.53	4988.65	5235.35	517.423	456.828	401.127	5150.51	458.46	3.48974	5.92651e-183	1.34532e-179	Solyc11g056650.2	11	47534739	47538679	-	2729	protein_coding	- && sp|Q66GR3|BH130_ARATH Transcription factor bHLH130 OS=Arabidopsis thaliana OX=3702 GN=BHLH130 PE=1 SV=1 && PF00010:Helix-loop-helix DNA-binding domain	HLH
Solyc03g095650.3	13170.7	13425.6	11818.6	1175.33	1093.91	818.299	12805	1029.18	3.63696	3.45226e-145	7.1242e-142	Solyc03g095650.3	3	58260605	58268741	-	1843	protein_coding	MLO-like protein [Source:UniProtKB/TrEMBL;Acc:K4BIY8] && sp|Q9SXB6|MLO2_ARATH MLO-like protein 2 OS=Arabidopsis thaliana OX=3702 GN=MLO2 PE=1 SV=1 && PF03094:Mlo family	-
Solyc07g008140.3	5665.8	5040.71	4820.37	481.807	470.18	594.671	5175.63	515.553	3.32791	4.70508e-143	8.90045e-140	Solyc07g008140.3	7	2848115	2849703	-	1033	protein_coding	- && sp|P42849|UMEC_ARMRU Umecyanin OS=Armoracia rusticana OX=3704 PE=1 SV=1 && PF02298:Plastocyanin-like domain	Cu_bind_like
Solyc09g090970.3	14060.1	12473.2	11916.9	1070.46	1236.01	1464.11	12816.8	1256.86	3.35021	1.28417e-136	2.24236e-133	Solyc09g090970.3	9	70821547	70832461	-	1491	protein_coding	- && sp|P17642|PRS2_SOLTU Pathogenesis-related protein STH-2 OS=Solanum tuberosum OX=4113 GN=STH-2 PE=2 SV=1 && PF00407:Pathogenesis-related protein Bet v I family	-
Solyc12g088190.2	1801.54	2153.18	2052.93	46.4989	25.7502	67.1888	2002.55	46.4793	5.43408	5.53107e-134	8.96824e-131	Solyc12g088190.2	12	64612800	64619999	+	1936	protein_coding	- && sp|P92934|AAP6_ARATH Amino acid permease 6 OS=Arabidopsis thaliana OX=3702 GN=AAP6 PE=1 SV=1 && PF01490:Transmembrane amino acid transporter protein	Aa_trans
Solyc01g099980.3	2386.22	2126.06	2426.88	208.75	145.918	183.516	2313.05	179.395	3.68974	8.60543e-134	1.30229e-130	Solyc01g099980.3	1	89944226	89950506	-	3494	protein_coding	- && - && PF07173:Glycine-rich domain-containing protein-like	-
Solyc06g071000.3	5885.43	5873.78	6195.03	802.353	672.367	866.434	5984.75	780.385	2.93942	7.00782e-132	9.94235e-129	Solyc06g071000.3	6	43754605	43761297	+	2155	protein_coding	Delta-1-pyrroline-5-carboxylate dehydrogenase 12A1, mitochondrial [Source:Projected from Arabidopsis thaliana (AT5G62530) UniProtKB/Swiss-Prot;Acc:Q8VZC3] && sp|Q8VZC3|AL121_ARATH Delta-1-pyrroline-5-carboxylate dehydrogenase 12A1, mitochondrial OS=Arabidopsis thaliana OX=3702 GN=ALDH12A1 PE=2 SV=1 && PF00171:Aldehyde dehydrogenase family	Aldedh
Solyc02g084980.3	1689.75	1629.26	1875.49	43.5308	76.297	86.2423	1731.5	68.69	4.65577	1.29092e-127	1.72375e-124	Solyc02g084980.3	2	48648845	48651237	-	2226	protein_coding	Hexosyltransferase [Source:UniProtKB/TrEMBL;Acc:K4BB12] && sp|C7G304|GOLS2_SOLLC Galactinol synthase 2 OS=Solanum lycopersicum OX=4081 GN=GOLS2 PE=2 SV=1 && PF01501:Glycosyl transferase family 8	Glyco_transf_8
Solyc03g096670.3	4858.52	5053.73	5429	575.794	391.976	420.181	5113.75	462.65	3.46667	6.309e-119	7.95635e-116	Solyc03g096670.3	3	60423937	60425889	+	1682	protein_coding	- && sp|P49598|P2C37_ARATH Protein phosphatase 2C 37 OS=Arabidopsis thaliana OX=3702 GN=PP2CA PE=1 SV=1 && PF00481:Protein phosphatase 2C	PP2C
Solyc07g043320.3	1117.92	1168.25	1242.06	6208.09	5875.82	6572.47	1176.08	6218.79	-2.40249	1.09263e-118	1.3054e-115	Solyc07g043320.3	7	57138913	57148323	+	5064	protein_coding	- && - && -	-
Solyc01g095320.3	4131.37	5070	4044.8	284.929	159.27	173.487	4415.39	205.896	4.42296	1.11507e-114	1.2656e-111	Solyc01g095320.3	1	86504563	86509039	+	4039	protein_coding	- && sp|O82345|BAG6_ARATH BAG family molecular chaperone regulator 6 OS=Arabidopsis thaliana OX=3702 GN=BAG6 PE=1 SV=1 && PF02179:BAG domain	-
Solyc10g076250.2	1574	1403.63	1474.83	188.963	160.224	174.49	1484.15	174.559	3.08851	2.88297e-113	3.11635e-110	Solyc10g076250.2	10	59244801	59248929	+	1750	protein_coding	Alanine:glyoxylate aminotransferase 3 [Source:Projected from Arabidopsis thaliana (AT2G38400) UniProtKB/TrEMBL;Acc:F4ISY3] && sp|Q9SR86|AGT23_ARATH Alanine--glyoxylate aminotransferase 2 homolog 3, mitochondrial OS=Arabidopsis thaliana OX=3702 GN=At3g08860 PE=2 SV=1 && PF00202:Aminotransferase class-III	Aminotran_3
Solyc03g096290.3	124.654	111.727	97.3042	1788.72	1319.94	1653.65	111.228	1587.44	-3.83583	1.66057e-110	1.71341e-107	Solyc03g096290.3	3	59693233	59694696	+	1218	protein_coding	- && sp|Q7XSQ9|PIP12_ORYSJ Probable aquaporin PIP1-2 OS=Oryza sativa subsp. japonica OX=39947 GN=PIP1-2 PE=2 SV=3 && PF00230:Major intrinsic protein	-
Solyc08g082440.3	2323.9	2533.91	2615.77	378.916	428.217	422.186	2491.19	409.773	2.60382	9.11557e-107	8.99667e-104	Solyc08g082440.3	8	65368902	65373626	+	2086	protein_coding	- && sp|O65781|GALE2_CYATE UDP-glucose 4-epimerase GEPI48 OS=Cyamopsis tetragonoloba OX=3832 PE=2 SV=1 && PF16363:GDP-mannose 4,6 dehydratase	-
Solyc08g078950.3	736.049	542.362	500.83	5998.35	5298.83	5904.59	593.081	5733.92	-3.27308	1.3731e-105	1.29872e-102	Solyc08g078950.3	8	62731417	62735945	+	2147	protein_coding	- && sp|Q05085|PTR7_ARATH Protein NRT1/ PTR FAMILY 6.3 OS=Arabidopsis thaliana OX=3702 GN=NPF6.3 PE=1 SV=1 && PF00854:POT family	-
Solyc10g079150.2	1128.81	875.372	1157.16	43.5308	41.9633	61.1719	1053.78	48.8887	4.43246	2.78051e-104	2.5247e-101	Solyc10g079150.2	10	60882080	60888983	-	4143	protein_coding	- && sp|Q9M682|GMK2_ARATH Guanylate kinase 2 OS=Arabidopsis thaliana OX=3702 GN=GK-2 PE=2 SV=1 && -	-
Solyc10g054100.2	7789.86	8376.24	7523.9	1309.88	1092	1436.03	7896.67	1279.31	2.62606	2.94024e-98	2.56706e-95	Solyc10g054100.2	10	54542572	54557656	-	2143	protein_coding	- && sp|Q8W4G3|DTX46_ARATH Protein DETOXIFICATION 46, chloroplastic OS=Arabidopsis thaliana OX=3702 GN=DTX46 PE=2 SV=1 && PF01554:MatE	MatE
Solyc11g071640.2	334.388	257.08	288.097	1954.93	2146.81	2061.79	293.188	2054.51	-2.80768	5.52666e-98	4.64649e-95	Solyc11g071640.2	11	55351145	55356075	+	2785	protein_coding	- && sp|A7LXU3|BGH3B_BACO1 Beta-glucosidase BoGH3B OS=Bacteroides ovatus (strain ATCC 8483 / DSM 1896 / JCM 5824 / NCTC 11153) OX=411476 GN=BACOVA_02659 PE=1 SV=1 && PF00933:Glycosyl hydrolase family 3 N terminal domain|PF01915:Glycosyl hydrolase family 3 C-terminal domain	Glyco_hydro_3
Solyc02g086530.3	913.136	923.1	1044.59	51.4455	81.0656	66.186	960.275	66.2323	3.85617	3.25672e-97	2.64027e-94	Solyc02g086530.3	2	49833791	49838823	-	3448	protein_coding	Probable galactinol--sucrose galactosyltransferase 5 [Source:Projected from Arabidopsis thaliana (AT5G40390) UniProtKB/Swiss-Prot;Acc:Q9FND9] && sp|Q8VWN6|RFS_PEA Galactinol--sucrose galactosyltransferase OS=Pisum sativum OX=3888 GN=RFS PE=1 SV=1 && PF05691:Raffinose synthase or seed imbibition protein Sip1	-
Solyc11g042460.2	32.6473	19.525	39.1125	722.216	747.711	810.277	30.4283	760.068	-4.62931	3.82405e-97	2.99331e-94	Solyc11g042460.2	11	36725789	36732655	-	3360	protein_coding	Non-lysosomal glucosylceramidase [Source:UniProtKB/TrEMBL;Acc:K4D818] && sp|Q9HCG7|GBA2_HUMAN Non-lysosomal glucosylceramidase OS=Homo sapiens OX=9606 GN=GBA2 PE=1 SV=2 && PF12215:beta-glucosidase 2, glycosyl-hydrolase family 116 N-term|PF04685:Glycosyl-hydrolase family 116, catalytic region	-
Solyc03g111100.1	1061.53	1678.07	1522.52	65.2963	79.1581	82.231	1420.71	75.5618	4.23251	1.16748e-95	8.83391e-93	Solyc03g111100.1	3	63251006	63251938	-	933	protein_coding	- && - && -	-
Solyc07g041720.1	856.746	711.579	684.945	7425.97	12857	11306.8	751.09	10529.9	-3.80933	2.67457e-95	1.95848e-92	Solyc07g041720.1	7	54164774	54165409	+	636	protein_coding	- && sp|Q9ZRA4|AB19A_PRUPE Auxin-binding protein ABP19a OS=Prunus persica OX=3760 GN=ABP19A PE=3 SV=1 && PF00190:Cupin	-
Solyc03g071690.3	1402.85	1273.47	1367.98	178.081	201.233	155.437	1348.1	178.25	2.91812	4.76404e-92	3.37949e-89	Solyc03g071690.3	3	20456170	20458053	-	834	protein_coding	Non-symbiotic hemoglobin 2 [Source:Projected from Arabidopsis thaliana (AT3G10520) UniProtKB/Swiss-Prot;Acc:O24521] && sp|Q941P9|HBL2_SOLLC Non-symbiotic hemoglobin 2 OS=Solanum lycopersicum OX=4081 GN=HB2 PE=2 SV=1 && PF00042:Globin	-
Solyc06g050800.3	1272.26	1055.44	1240.15	132.571	105.862	93.262	1189.28	110.565	3.42732	2.67349e-91	1.83904e-88	Solyc06g050800.3	6	33673939	33676220	+	1830	protein_coding	- && sp|Q9LYM2|AVT6C_ARATH Amino acid transporter AVT6C OS=Arabidopsis thaliana OX=3702 GN=AVT6C PE=2 SV=1 && PF01490:Transmembrane amino acid transporter protein	Aa_trans
Solyc08g044265.1	2398.1	2303.95	2550.9	344.289	338.568	243.685	2417.65	308.847	2.96816	1.17694e-89	7.85779e-87	Solyc08g044265.1	8	22435355	22437497	+	1083	protein_coding	- && sp|F4HVY0|CER1_ARATH Very-long-chain aldehyde decarbonylase CER1 OS=Arabidopsis thaliana OX=3702 GN=CER1 PE=1 SV=1 && PF12076:WAX2 C-terminal domain	-
novel.460	746.932	631.309	665.866	14.8401	10.4908	7.01972	681.369	10.7835	5.98028	6.74973e-89	4.37768e-86	-	5	66602387	66603361	+	975	-	- && Q52QH4.1 RecName: Full=NAC domain-containing protein 68; Short=ONAC068 && PF02365:No apical meristem (NAM) protein	NAM
Solyc10g055800.2	2012.26	2658.66	2506.06	240.409	199.326	143.403	2392.33	194.379	3.62097	8.8995e-87	5.61163e-84	Solyc10g055800.2	10	57355938	57358464	-	2376	protein_coding	- && sp|P52405|CHI3_SOLTU Endochitinase 3 (Fragment) OS=Solanum tuberosum OX=4113 GN=CHTB3 PE=2 SV=1 && PF00182:Chitinase class I|PF00187:Chitin recognition protein	-
Solyc03g078150.3	863.671	962.15	1024.56	70.2429	54.3616	90.2536	950.126	71.6194	3.73227	3.75638e-86	2.30459e-83	Solyc03g078150.3	3	51554980	51562403	+	2307	protein_coding	- && sp|O80668|AVT1A_ARATH Amino acid transporter AVT1A OS=Arabidopsis thaliana OX=3702 GN=AVT1A PE=2 SV=2 && PF01490:Transmembrane amino acid transporter protein	Aa_trans
Solyc04g005380.3	701.423	779.916	902.449	51.4455	51.5005	67.1888	794.596	56.7116	3.81009	4.17617e-85	2.49471e-82	Solyc04g005380.3	4	270777	277047	+	3173	protein_coding	- && sp|Q9LMX5|AFP2_ARATH Ninja-family protein AFP2 OS=Arabidopsis thaliana OX=3702 GN=AFP2 PE=1 SV=1 && PF07897:Ethylene-responsive binding factor-associated repression|PF16135:TPL-binding domain in jasmonate signalling|PF16136:Putative nuclear localisation signal	-
Solyc05g052980.3	10577.7	11930.9	12453	2684.07	2784.84	2426.82	11653.9	2631.91	2.14657	4.63412e-84	2.69729e-81	Solyc05g052980.3	5	64000972	64002806	-	1573	protein_coding	- && sp|P49598|P2C37_ARATH Protein phosphatase 2C 37 OS=Arabidopsis thaliana OX=3702 GN=PP2CA PE=1 SV=1 && PF00481:Protein phosphatase 2C	PP2C
Solyc04g063350.3	2827.46	2898.38	2501.29	381.884	466.365	497.397	2742.38	448.549	2.61197	3.23389e-83	1.83523e-80	Solyc04g063350.3	4	55473351	55480565	+	1847	protein_coding	- && sp|Q9LPL5|ODBA1_ARATH 2-oxoisovalerate dehydrogenase subunit alpha 1, mitochondrial OS=Arabidopsis thaliana OX=3702 GN=At1g21400 PE=2 SV=1 && PF00676:Dehydrogenase E1 component	-
Solyc02g089630.3	116.739	121.489	180.299	3322.19	1811.1	2700.59	139.509	2611.29	-4.22431	4.80185e-79	2.65858e-76	Solyc02g089630.3	2	52017396	52019762	-	1617	protein_coding	Proline dehydrogenase [Source:UniProtKB/TrEMBL;Acc:K4BCB4] && sp|Q6NKX1|PROD2_ARATH Proline dehydrogenase 2, mitochondrial OS=Arabidopsis thaliana OX=3702 GN=POX2 PE=2 SV=1 && PF01619:Proline dehydrogenase	-
Solyc07g042550.3	4744.75	5951.88	5313.57	964.604	772.507	980.755	5336.73	905.955	2.55861	1.34931e-78	7.29271e-76	Solyc07g042550.3	7	56098858	56104538	-	2995	protein_coding	Sucrose synthase [Source:UniProtKB/TrEMBL;Acc:E0Z1D0] && sp|P49039|SUS2_SOLTU Sucrose synthase OS=Solanum tuberosum OX=4113 PE=3 SV=1 && PF00534:Glycosyl transferases group 1|PF00862:Sucrose synthase	Glycos_transf_1
Solyc09g007790.1	575.78	932.863	686.853	25.7228	28.6114	31.0873	731.832	28.4738	4.68345	4.77366e-77	2.52005e-74	Solyc09g007790.1	9	1315466	1315942	+	477	protein_coding	- && - && PF04520:Senescence regulator	-
Solyc02g080640.3	400.672	453.415	423.56	2208.2	2936.48	2911.18	425.882	2685.29	-2.65702	3.50931e-75	1.79978e-72	Solyc02g080640.3	2	45383315	45386773	+	2177	protein_coding	- && sp|P92980|APR3_ARATH 5'-adenylylsulfate reductase 3, chloroplastic OS=Arabidopsis thaliana OX=3702 GN=APR3 PE=2 SV=2 && PF00085:Thioredoxin|PF01507:Phosphoadenosine phosphosulfate reductase family	-
Solyc08g067340.3	4267.9	4632.86	4198.39	1242.61	1219.8	1235.47	4366.38	1232.63	1.82461	3.56784e-75	1.79978e-72	Solyc08g067340.3	8	56457272	56459264	+	890	protein_coding	- && sp|Q9SAH7|WRK40_ARATH Probable WRKY transcription factor 40 OS=Arabidopsis thaliana OX=3702 GN=WRKY40 PE=1 SV=1 && PF03106:WRKY DNA -binding domain	WRKY
Solyc11g008540.2	396.715	372.06	345.335	1789.71	2081	2212.22	371.37	2027.64	-2.44912	3.92363e-75	1.93623e-72	Solyc11g008540.2	11	2713505	2724607	+	3907	protein_coding	- && sp|Q3EBC8|DCL2_ARATH Endoribonuclease Dicer homolog 2 OS=Arabidopsis thaliana OX=3702 GN=At3g03300 PE=1 SV=2 && PF00270:DEAD/DEAH box helicase|PF00271:Helicase conserved C-terminal domain|PF02170:PAZ domain|PF00636:Ribonuclease III domain|PF03368:Dicer dimerisation domain	Ribonuclease_3
Solyc08g083110.3	555.005	611.784	570.47	49.4669	46.7319	32.0902	579.086	42.763	3.75728	1.62916e-74	7.86851e-72	Solyc08g083110.3	8	65791078	65791524	+	447	protein_coding	- && sp|Q9SGU9|MGL_ARATH Methionine gamma-lyase OS=Arabidopsis thaliana OX=3702 GN=MGL PE=1 SV=1 && PF01053:Cys/Met metabolism PLP-dependent enzyme	Cys_Met_Meta_PP
Solyc00g174330.3	760.782	703.986	644.879	58.3709	62.945	37.1042	703.216	52.8067	3.73253	1.71841e-74	8.12663e-72	Solyc00g174330.3	SL3.00SC0001628	136	1683	-	499	protein_coding	Pathogenesis-related protein 1 && sp|Q04108|PR04_SOLLC Pathogenesis-related leaf protein 4 OS=Solanum lycopersicum OX=4081 PE=2 SV=1 && -	-
Solyc08g082870.3	840.917	863.44	996.891	77.1683	96.325	55.155	900.416	76.2161	3.56014	6.59077e-74	3.05328e-71	Solyc08g082870.3	8	65655112	65658776	+	2145	protein_coding	- && sp|A0A078IS66|TC32A_BRANA Short-chain dehydrogenase TIC 32 A, chloroplastic OS=Brassica napus OX=3708 GN=TIC32A PE=2 SV=1 && PF00106:short chain dehydrogenase	adh_short
Solyc12g088280.2	2580.13	2697.71	2334.35	491.701	441.569	351.989	2537.4	428.419	2.56589	4.34079e-71	1.97072e-68	Solyc12g088280.2	12	64692540	64710733	+	3027	protein_coding	- && sp|Q9CAU3|SCPL2_ARATH Serine carboxypeptidase-like 2 OS=Arabidopsis thaliana OX=3702 GN=SCPL2 PE=2 SV=1 && PF00450:Serine carboxypeptidase	Peptidase_S10
Solyc09g092330.2	615.353	458.838	680.176	3947.46	3786.24	3383.51	584.789	3705.73	-2.66254	4.66165e-69	2.07489e-66	Solyc09g092330.2	9	71934622	71935968	-	1347	protein_coding	UDP-glucuronate 4-epimerase 6 [Source:Projected from Arabidopsis thaliana (AT3G23820) UniProtKB/Swiss-Prot;Acc:Q9LIS3] && sp|Q9LIS3|GAE6_ARATH UDP-glucuronate 4-epimerase 6 OS=Arabidopsis thaliana OX=3702 GN=GAE6 PE=1 SV=1 && PF16363:GDP-mannose 4,6 dehydratase	-
Solyc10g055810.2	7026.1	8216.78	5282.09	823.129	885.045	1048.95	6841.66	919.04	2.89613	2.72207e-68	1.18829e-65	CHI9	10	57363714	57364923	-	1028	protein_coding	Basic 30 kDa endochitinase [Source:UniProtKB/Swiss-Prot;Acc:Q05538] && sp|Q05538|CHIC_SOLLC Basic 30 kDa endochitinase OS=Solanum lycopersicum OX=4081 GN=CHI9 PE=1 SV=1 && PF00182:Chitinase class I|PF00187:Chitin recognition protein	-
Solyc09g075140.3	957.656	1227.91	1200.09	175.113	136.381	145.409	1128.55	152.301	2.88976	1.7876e-67	7.65633e-65	Solyc09g075140.3	9	67362987	67367595	-	1378	protein_coding	- && sp|Q9C942|CSE_ARATH Caffeoylshikimate esterase OS=Arabidopsis thaliana OX=3702 GN=CSE PE=1 SV=1 && PF12146:Serine aminopeptidase, S33	-
Solyc12g014100.2	3608.03	4556.92	4174.54	1000.22	923.194	944.654	4113.16	956.023	2.10507	6.47838e-67	2.72332e-64	Solyc12g014100.2	12	4918383	4923635	+	1960	protein_coding	- && sp|Q9ZRA2|HGD_ARATH Homogentisate 1,2-dioxygenase OS=Arabidopsis thaliana OX=3702 GN=HGO PE=2 SV=2 && PF04209:homogentisate 1,2-dioxygenase	-
Solyc04g073990.3	1689.75	2450.39	2202.7	313.62	321.401	337.949	2114.28	324.323	2.70454	9.57836e-67	3.95325e-64	Solyc04g073990.3	4	60102620	60105073	-	1416	protein_coding	Annexin [Source:UniProtKB/TrEMBL;Acc:O81536] && sp|Q9SYT0|ANXD1_ARATH Annexin D1 OS=Arabidopsis thaliana OX=3702 GN=ANN1 PE=1 SV=1 && PF00191:Annexin	-
Solyc02g068040.3	3249.9	3298.65	3428.54	581.73	602.746	399.121	3325.69	527.866	2.655	2.3937e-66	9.70304e-64	Solyc02g068040.3	2	38649662	38657644	-	3180	protein_coding	- && - && -	-
Solyc06g051860.2	781.558	816.797	671.59	80.1363	41.0096	51.1437	756.648	57.4299	3.7212	4.87645e-64	1.94202e-61	Solyc06g051860.2	6	35657030	35661891	-	3135	protein_coding	- && sp|B2CPI6|PHT14_PETHY Low affinity inorganic phosphate transporter 4 OS=Petunia hybrida OX=4102 GN=PT4 PE=2 SV=1 && PF00083:Sugar (and other) transporter	Sugar_tr
Solyc07g040990.3	5461.01	5674.19	5227.72	1763	1766.28	1626.57	5454.31	1718.61	1.66601	4.96497e-64	1.94319e-61	Solyc07g040990.3	7	51606095	51609075	+	2157	protein_coding	- && sp|Q0JLP9|P2C06_ORYSJ Probable protein phosphatase 2C 6 OS=Oryza sativa subsp. japonica OX=39947 GN=PP2C06 PE=1 SV=1 && PF00481:Protein phosphatase 2C	PP2C
Solyc03g120475.1	1540.36	1355.9	1370.84	5029.79	6089.45	5822.36	1422.37	5647.2	-1.98916	6.67954e-64	2.56992e-61	Solyc03g120475.1	3	70343028	70344306	-	919	protein_coding	MIP [Source:UniProtKB/TrEMBL;Acc:H6V7A0] && sp|Q41951|TIP21_ARATH Aquaporin TIP2-1 OS=Arabidopsis thaliana OX=3702 GN=TIP2-1 PE=1 SV=2 && PF00230:Major intrinsic protein	-
Solyc07g053360.3	399.683	618.293	556.16	12.8614	6.67599	7.01972	524.712	8.85236	5.89127	1.42269e-63	5.38252e-61	Solyc07g053360.3	7	61947671	61949607	+	1848	protein_coding	- && - && PF02987:Late embryogenesis abundant protein	-
Solyc02g082690.3	933.912	1092.32	833.764	103.88	74.3896	121.341	953.331	99.8703	3.25627	8.83318e-63	3.2871e-60	Solyc02g082690.3	2	46893148	46911436	+	6574	protein_coding	- && sp|P40619|HMGL_IPONI HMG1/2-like protein OS=Ipomoea nil OX=35883 PE=2 SV=1 && -	-
Solyc09g009420.1	13.8504	6.50834	20.0332	433.33	765.831	649.826	13.464	616.329	-5.49665	2.80159e-62	1.02574e-59	Solyc09g009420.1	9	2856894	2857358	-	465	protein_coding	Protein BIC1 [Source:Projected from Arabidopsis thaliana (AT3G52740) UniProtKB/Swiss-Prot;Acc:Q9LXJ1] && sp|Q9LXJ1|BIC1_ARATH Protein BIC1 OS=Arabidopsis thaliana OX=3702 GN=BIC1 PE=1 SV=1 && -	-
Solyc08g083115.1	843.884	1137.88	889.093	126.635	123.983	95.2677	956.951	115.295	3.05186	3.96351e-62	1.42812e-59	Solyc08g083115.1	8	65791600	65794519	+	1128	protein_coding	- && sp|Q9SGU9|MGL_ARATH Methionine gamma-lyase OS=Arabidopsis thaliana OX=3702 GN=MGL PE=1 SV=1 && PF01053:Cys/Met metabolism PLP-dependent enzyme	Cys_Met_Meta_PP
Solyc05g015433.1	1154.53	1198.62	1378.48	140.486	154.501	83.2338	1243.88	126.074	3.30112	1.25786e-61	4.46147e-59	Solyc05g015433.1	5	10563923	10570264	+	639	protein_coding	- && - && -	-
Solyc04g078460.3	16.8183	49.8973	47.6981	915.137	680.951	858.412	38.1379	818.166	-4.42683	7.27224e-61	2.53969e-58	Solyc04g078460.3	4	63270557	63272244	-	1359	protein_coding	- && sp|Q8GXG1|ASPGB_ARATH Probable isoaspartyl peptidase/L-asparaginase 2 OS=Arabidopsis thaliana OX=3702 GN=At3g16150 PE=2 SV=2 && PF01112:Asparaginase	Asparaginase_2
Solyc02g093270.3	2599.92	3130.51	2544.22	381.884	329.985	512.44	2758.22	408.103	2.75716	1.65895e-60	5.7058e-58	Solyc02g093270.3	2	54815435	54817854	-	2087	protein_coding	- && sp|Q8H9B6|CAMT_SOLTU Caffeoyl-CoA O-methyltransferase OS=Solanum tuberosum OX=4113 GN=CCOAOMT PE=2 SV=1 && PF01596:O-methyltransferase	-
Solyc01g098400.3	371.982	372.06	456.948	18.7974	9.53712	16.0451	400.33	14.7932	4.76357	2.95825e-60	1.00227e-57	Solyc01g098400.3	1	88796542	88799257	-	1860	protein_coding	- && sp|Q9ZNV9|AHP1_ARATH Histidine-containing phosphotransfer protein 1 OS=Arabidopsis thaliana OX=3702 GN=AHP1 PE=1 SV=1 && PF01627:Hpt domain	Hpt
Solyc04g071610.3	6668.96	9111.68	8040	1373.2	1468.72	1755.93	7940.21	1532.62	2.3732	3.57974e-60	1.195e-57	Solyc04g071610.3	4	58664498	58665932	+	747	protein_coding	Fruit-ripening protein [Source:UniProtKB/TrEMBL;Acc:O82575] && sp|Q08655|ASR1_SOLLC Abscisic stress-ripening protein 1 OS=Solanum lycopersicum OX=4081 GN=ASR1 PE=2 SV=1 && PF02496:ABA/WDS induced protein	-
Solyc03g082550.3	489.71	534.769	562.838	62.3282	56.269	41.1155	529.106	53.2376	3.31188	6.74222e-60	2.21809e-57	Solyc03g082550.3	3	53920814	53922072	+	1158	protein_coding	- && sp|Q9M276|ATB12_ARATH Homeobox-leucine zipper protein ATHB-12 OS=Arabidopsis thaliana OX=3702 GN=ATHB-12 PE=1 SV=1 && PF00046:Homeodomain|PF02183:Homeobox associated leucine zipper	Homeobox
Solyc03g111710.3	13.8504	11.932	30.5268	588.656	674.275	440.237	18.7697	567.722	-4.9032	1.24525e-59	4.03817e-57	Solyc03g111710.3	3	63855417	63858784	+	2075	protein_coding	- && sp|Q9FMK7|BT1_ARATH BTB/POZ and TAZ domain-containing protein 1 OS=Arabidopsis thaliana OX=3702 GN=BT1 PE=1 SV=1 && PF02135:TAZ zinc finger|PF00651:BTB/POZ domain	zf-TAZ
Solyc06g076400.3	2375.34	2660.83	2629.12	676.707	693.349	764.147	2555.1	711.401	1.84471	1.26444e-58	4.04264e-56	Solyc06g076400.3	6	47613820	47617551	+	3205	protein_coding	- && sp|P49598|P2C37_ARATH Protein phosphatase 2C 37 OS=Arabidopsis thaliana OX=3702 GN=PP2CA PE=1 SV=1 && PF00481:Protein phosphatase 2C	PP2C
Solyc08g044260.3	1666.99	1412.31	1433.81	221.612	145.918	116.327	1504.37	161.285	3.22149	1.83283e-57	5.7785e-55	Solyc08g044260.3	8	22430419	22435281	+	1082	protein_coding	- && sp|F4HVY0|CER1_ARATH Very-long-chain aldehyde decarbonylase CER1 OS=Arabidopsis thaliana OX=3702 GN=CER1 PE=1 SV=1 && PF04116:Fatty acid hydroxylase superfamily	-
Solyc04g009910.3	661.851	446.906	745.045	36.6055	16.2131	16.0451	617.934	22.9546	4.7528	2.0377e-56	6.33641e-54	Solyc04g009910.3	4	3230813	3232674	-	1286	protein_coding	- && sp|Q93VK0|PPCK2_ARATH Phosphoenolpyruvate carboxylase kinase 2 OS=Arabidopsis thaliana OX=3702 GN=PPCK2 PE=1 SV=2 && PF00069:Protein kinase domain	Pkinase
Solyc02g091930.3	3139.09	3819.31	3521.08	919.094	1012.84	901.533	3493.16	944.49	1.88665	4.29456e-56	1.31739e-53	Solyc02g091930.3	2	53787553	53789054	-	1302	protein_coding	- && sp|P46604|HAT22_ARATH Homeobox-leucine zipper protein HAT22 OS=Arabidopsis thaliana OX=3702 GN=HAT22 PE=1 SV=1 && PF02183:Homeobox associated leucine zipper|PF00046:Homeodomain	Homeobox
Solyc03g098100.3	2464.38	4385.54	4741.2	384.852	445.384	365.026	3863.7	398.42	3.2774	2.57618e-55	7.79724e-53	Solyc03g098100.3	3	61875698	61878738	+	2189	protein_coding	- && sp|A0A2P1GIY9|REDX2_CATRO Protein REDOX 2 OS=Catharanthus roseus OX=4058 GN=Redox2 PE=1 SV=1 && PF00248:Aldo/keto reductase family	Aldo_ket_red
Solyc02g089620.3	756.825	543.447	796.559	3733.76	3906.41	4899.77	698.944	4179.98	-2.57933	2.9232e-55	8.73113e-53	Solyc02g089620.3	2	52013726	52015927	-	1940	protein_coding	Proline dehydrogenase [Source:UniProtKB/TrEMBL;Acc:K4BCB3] && sp|Q6NKX1|PROD2_ARATH Proline dehydrogenase 2, mitochondrial OS=Arabidopsis thaliana OX=3702 GN=POX2 PE=2 SV=1 && PF01619:Proline dehydrogenase	-
Solyc00g050130.1	1151.56	967.574	1052.22	206.771	198.372	151.425	1057.12	185.523	2.51007	3.21999e-55	9.49271e-53	Solyc00g050130.1	SL3.00SC0000403	1324	2706	+	1383	protein_coding	Glycosyltransferase && sp|P56725|ZOX_PHAVU Zeatin O-xylosyltransferase OS=Phaseolus vulgaris OX=3885 GN=ZOX1 PE=2 SV=1 && PF00201:UDP-glucoronosyl and UDP-glucosyl transferase	UDPGT
Solyc10g081840.2	625.246	502.227	599.089	66.2856	79.1581	55.155	575.521	66.8662	3.10419	3.29778e-55	9.5974e-53	Solyc10g081840.2	10	62933605	62935022	+	513	protein_coding	- && sp|Q8LFU0|NFYAA_ARATH Nuclear transcription factor Y subunit A-10 OS=Arabidopsis thaliana OX=3702 GN=NFYA10 PE=2 SV=2 && PF02045:CCAAT-binding transcription factor (CBF-B/NF-YA) subunit B	CBFB_NFYA
Solyc08g075280.3	4505.33	4757.6	4284.25	1442.45	1545.97	1374.86	4515.73	1454.43	1.63429	4.36872e-55	1.25532e-52	Solyc08g075280.3	8	59501152	59504282	+	1283	protein_coding	- && - && PF03350:Uncharacterized protein family, UPF0114	-
Solyc02g093180.3	5187.96	8555.22	6110.13	93.987	41.0096	103.29	6617.77	79.429	6.38153	8.2675e-55	2.3459e-52	Solyc02g093180.3	2	54755486	54758258	-	2550	protein_coding	- && sp|Q9SND9|Y3028_ARATH Uncharacterized acetyltransferase At3g50280 OS=Arabidopsis thaliana OX=3702 GN=At3g50280 PE=3 SV=1 && PF02458:Transferase family	-
Solyc06g066680.3	373.961	644.326	437.869	15.8294	23.8428	14.0394	485.385	17.9039	4.75571	1.19259e-54	3.34219e-52	Solyc06g066680.3	6	42011065	42015393	-	2212	protein_coding	- && sp|Q9CA93|BAC2_ARATH Mitochondrial arginine transporter BAC2 OS=Arabidopsis thaliana OX=3702 GN=BAC2 PE=1 SV=1 && PF00153:Mitochondrial carrier protein	Mito_carr
Solyc02g064690.3	192.916	147.522	164.082	956.689	1195	936.632	168.173	1029.44	-2.61269	1.23628e-54	3.42237e-52	Solyc02g064690.3	2	36328238	36339740	-	3897	protein_coding	- && sp|Q42381|HLS1_ARATH Probable N-acetyltransferase HLS1 OS=Arabidopsis thaliana OX=3702 GN=HLS1 PE=1 SV=1 && PF00583:Acetyltransferase (GNAT) family	Acetyltransf_1
Solyc06g065650.3	345.27	349.281	336.749	1211.94	1230.29	1258.54	343.767	1233.59	-1.84362	3.07496e-54	8.40982e-52	Solyc06g065650.3	6	41170308	41177948	+	2664	protein_coding	Protein TIFY 8 [Source:Projected from Arabidopsis thaliana (AT4G32570) UniProtKB/Swiss-Prot;Acc:Q84MB2] && sp|Q84MB2|TIF8_ARATH Protein TIFY 8 OS=Arabidopsis thaliana OX=3702 GN=TIFY8 PE=1 SV=1 && PF06200:tify domain	Zim
Solyc01g080870.3	1093.19	1296.25	1400.42	251.292	198.372	249.702	1263.28	233.122	2.43872	5.67537e-54	1.5337e-51	Solyc01g080870.3	1	80039492	80043712	-	2355	protein_coding	- && sp|Q9LQL2|PTR14_ARATH Protein NRT1/ PTR FAMILY 7.3 OS=Arabidopsis thaliana OX=3702 GN=NPF7.3 PE=1 SV=2 && PF00854:POT family	-
Solyc07g065980.3	3076.77	3884.4	3324.56	774.651	767.739	918.581	3428.57	820.323	2.06336	6.25776e-54	1.67119e-51	Solyc07g065980.3	7	67674027	67678597	+	2477	protein_coding	Probable galactinol--sucrose galactosyltransferase 1 [Source:Projected from Arabidopsis thaliana (AT1G55740) UniProtKB/Swiss-Prot;Acc:Q84VX0] && sp|Q84VX0|RFS1_ARATH Probable galactinol--sucrose galactosyltransferase 1 OS=Arabidopsis thaliana OX=3702 GN=RFS1 PE=2 SV=1 && PF05691:Raffinose synthase or seed imbibition protein Sip1	-
Solyc02g072540.3	787.494	606.361	859.521	68.2643	77.2507	39.1099	751.125	61.5416	3.60754	7.72927e-54	2.04017e-51	Solyc02g072540.3	2	42297746	42299510	-	1690	protein_coding	Non-specific serine/threonine protein kinase [Source:UniProtKB/TrEMBL;Acc:K4B8M8] && sp|Q9LWM4|CIPK5_ORYSJ CBL-interacting protein kinase 5 OS=Oryza sativa subsp. japonica OX=39947 GN=CIPK5 PE=2 SV=1 && PF00069:Protein kinase domain|PF03822:NAF domain	Pkinase
Solyc06g050130.3	1413.73	1507.77	1260.18	351.215	291.836	309.871	1393.89	317.64	2.13361	9.39548e-54	2.45146e-51	Solyc06g050130.3	6	32569161	32576234	-	2542	protein_coding	Alpha-galactosidase [Source:UniProtKB/TrEMBL;Acc:K4C5G0] && sp|Q8VXZ7|AGAL3_ARATH Alpha-galactosidase 3 OS=Arabidopsis thaliana OX=3702 GN=AGAL3 PE=1 SV=1 && PF17801:Alpha galactosidase C-terminal beta sandwich domain|PF16499:Alpha galactosidase A	-
Solyc07g064900.3	3068.85	3525.35	3039.33	867.649	880.277	988.778	3211.18	912.234	1.81557	1.44706e-53	3.73276e-51	Solyc07g064900.3	7	67009167	67012877	+	1610	protein_coding	- && - && PF12056:Protein of unknown function (DUF3537)	-
Solyc02g092350.3	428.373	571.649	559.022	15.8294	40.0559	18.0507	519.681	24.6453	4.39156	1.82456e-53	4.65366e-51	Solyc02g092350.3	2	54079150	54083200	+	2944	protein_coding	- && - && -	-
Solyc12g070080.2	597.545	968.658	593.365	58.3709	31.4725	42.1183	719.856	43.9872	4.03364	6.11259e-53	1.54173e-50	Solyc12g070080.2	12	29198141	29228738	-	1826	protein_coding	- && sp|Q01N44|FAAH_ORYSI Fatty acid amide hydrolase OS=Oryza sativa subsp. indica OX=39946 GN=FAAH PE=3 SV=1 && PF01425:Amidase	Amidase
Solyc03g121870.3	628.214	944.794	711.656	76.179	94.4175	63.1775	761.555	77.9247	3.28662	7.42218e-53	1.85147e-50	Solyc03g121870.3	3	71389548	71395210	+	3222	protein_coding	Methyltransferase-like protein [Source:UniProtKB/TrEMBL;Acc:K4BMY6] && sp|O74386|YNVB_SCHPO Uncharacterized methyltransferase C3H7.11 OS=Schizosaccharomyces pombe (strain 972 / ATCC 24843) OX=284812 GN=SPBC3H7.11 PE=3 SV=1 && PF13489:Methyltransferase domain	-
Solyc07g062530.3	374.95	404.602	483.659	17.8081	36.2411	23.0648	421.07	25.7046	4.02985	7.64194e-53	1.88557e-50	Solyc07g062530.3	7	65357379	65364220	+	4105	protein_coding	- && sp|P29196|CAPP_SOLTU Phosphoenolpyruvate carboxylase OS=Solanum tuberosum OX=4113 GN=PPC1 PE=2 SV=2 && PF00311:Phosphoenolpyruvate carboxylase	-
Solyc12g007030.2	900.275	852.593	1046.5	3545.78	4399.48	3615.16	933.122	3853.47	-2.0456	1.12855e-52	2.75463e-50	Solyc12g007030.2	12	1463582	1469622	-	1806	protein_coding	Aldehyde dehydrogenase family 2 member C4 [Source:Projected from Arabidopsis thaliana (AT3G24503) UniProtKB/Swiss-Prot;Acc:Q56YU0] && sp|Q56YU0|AL2C4_ARATH Aldehyde dehydrogenase family 2 member C4 OS=Arabidopsis thaliana OX=3702 GN=ALDH2C4 PE=1 SV=2 && PF00171:Aldehyde dehydrogenase family	Aldedh
Solyc06g073320.3	6873.75	6756.74	6982.05	16526.9	17396.7	17388.9	6870.85	17104.1	-1.31576	2.18755e-52	5.28271e-50	Solyc06g073320.3	6	45318209	45321739	+	2287	protein_coding	GDP-L-galactose phosphorylase [Source:UniProtKB/TrEMBL;Acc:H9D2D6] && sp|Q8RWE8|GGAP1_ARATH GDP-L-galactose phosphorylase 1 OS=Arabidopsis thaliana OX=3702 GN=VTC2 PE=1 SV=1 && -	-
Solyc02g080530.3	14210.5	12282.3	15439.9	3093.66	3071.91	2144.02	13977.6	2769.86	2.33519	2.9206e-51	6.9787e-49	Solyc02g080530.3	2	45294816	45296528	-	1404	protein_coding	Peroxidase [Source:UniProtKB/TrEMBL;Acc:K4B9S4] && sp|Q9SB81|PER42_ARATH Peroxidase 42 OS=Arabidopsis thaliana OX=3702 GN=PER42 PE=1 SV=2 && PF00141:Peroxidase	-
Solyc07g008020.3	1018.99	1087.98	1090.38	3345.94	3576.42	4144.64	1065.78	3689	-1.79133	5.93652e-51	1.40374e-48	Solyc07g008020.3	7	2731007	2732775	+	817	nontranslating_CDS	- && sp|Q93WC4|IAA29_ARATH Auxin-responsive protein IAA29 OS=Arabidopsis thaliana OX=3702 GN=IAA29 PE=1 SV=2 && PF02309:AUX/IAA family	-
Solyc11g011440.1	2931.34	2647.81	2929.62	950.753	839.267	834.344	2836.26	874.788	1.69717	1.47292e-50	3.44693e-48	Solyc11g011440.1	11	4499632	4500930	-	1299	protein_coding	- && sp|Q9LZL3|PCS1L_ARATH Aspartic proteinase PCS1 OS=Arabidopsis thaliana OX=3702 GN=PCS1 PE=2 SV=1 && PF14541:Xylanase inhibitor C-terminal|PF14543:Xylanase inhibitor N-terminal	-
Solyc01g057000.3	624.257	1064.11	763.17	0	3.81485	4.01127	817.18	2.60871	8.28627	1.57343e-50	3.64457e-48	Solyc01g057000.3	1	57890470	57892714	+	1393	protein_coding	- && sp|Q8LGG8|USPAL_ARATH Universal stress protein A-like protein OS=Arabidopsis thaliana OX=3702 GN=At3g01520 PE=1 SV=2 && PF00582:Universal stress protein family	Usp
Solyc03g121880.3	11037.8	11643.4	10768.3	4250.19	4038.97	4412.4	11149.8	4233.85	1.39698	4.26995e-50	9.79069e-48	Solyc03g121880.3	3	71396129	71401817	+	2262	protein_coding	- && sp|Q9CAJ0|P2C16_ARATH Protein phosphatase 2C 16 OS=Arabidopsis thaliana OX=3702 GN=HAB1 PE=1 SV=1 && PF00481:Protein phosphatase 2C	PP2C
Solyc02g086460.3	1358.33	2023.01	1289.76	11688	9815.61	8303.33	1557.03	9935.66	-2.67427	1.73291e-49	3.9337e-47	Solyc02g086460.3	2	49761704	49779431	+	12110	protein_coding	- && - && -	-
Solyc03g082800.2	309.655	383.992	370.138	16.8187	23.8428	31.0873	354.595	23.9163	3.89102	2.2538e-49	5.06546e-47	Solyc03g082800.2	6	412063	412212	+	150	protein_coding	- && - && -	-
Solyc04g072700.3	467.945	657.343	589.549	49.4669	56.269	26.0733	571.612	43.9364	3.69819	2.88197e-49	6.4138e-47	Solyc04g072700.3	4	59745136	59747501	+	1135	protein_coding	- && sp|O81464|HIP24_ARATH Heavy metal-associated isoprenylated plant protein 24 OS=Arabidopsis thaliana OX=3702 GN=HIPP24 PE=1 SV=1 && -	-
Solyc12g098900.2	593.588	696.393	582.871	4.94669	0.953712	2.00563	624.284	2.63534	7.89695	6.97651e-49	1.53754e-46	Solyc12g098900.2	12	67243436	67245543	+	1129	protein_coding	- && - && -	-
Solyc02g067890.3	718.242	701.816	663.004	2176.54	2012.33	2081.85	694.354	2090.24	-1.59009	1.32275e-48	2.88715e-46	Solyc02g067890.3	2	38547182	38551720	-	2847	protein_coding	- && sp|Q8VZV7|PMT9_ARATH Probable methyltransferase PMT9 OS=Arabidopsis thaliana OX=3702 GN=At5g14430 PE=2 SV=1 && PF03141:Putative S-adenosyl-L-methionine-dependent methyltransferase	-
Solyc09g059240.3	366.046	225.623	309.084	1753.11	2795.33	2408.77	300.251	2319.07	-2.94807	1.64054e-48	3.5467e-46	Solyc09g059240.3	9	54110208	54113332	+	1907	protein_coding	Cytochrome P450 82G1 [Source:Projected from Arabidopsis thaliana (AT3G25180) UniProtKB/Swiss-Prot;Acc:Q9LSF8] && sp|Q9SZ46|C82C4_ARATH Xanthotoxin 5-hydroxylase CYP82C4 OS=Arabidopsis thaliana OX=3702 GN=CYP82C4 PE=1 SV=1 && PF00067:Cytochrome P450	p450
Solyc02g065555.1	500.593	656.258	631.523	73.211	85.8341	95.2677	596.125	84.7709	2.81391	2.31998e-48	4.96826e-46	Solyc02g065555.1	2	37277046	37277916	-	678	protein_coding	- && sp|O64823|MCU2_ARATH Calcium uniporter protein 2, mitochondrial OS=Arabidopsis thaliana OX=3702 GN=At2g23790 PE=2 SV=1 && -	-
Solyc01g057170.3	365.057	280.943	384.447	5.93602	11.4445	3.00845	343.482	6.79634	5.64752	2.53723e-48	5.38271e-46	Solyc01g057170.3	1	59422333	59426579	+	829	protein_coding	- && - && -	-
Solyc03g019950.3	3968.14	4453.88	4169.77	1374.19	1503.05	1500.21	4197.26	1459.15	1.5242	3.31285e-48	6.96312e-46	Solyc03g019950.3	3	62731303	62738407	+	2330	protein_coding	- && - && PF03097:BRO1-like domain	-
novel.245	883.457	1017.47	773.664	99.9231	122.075	59.1662	891.531	93.7215	3.24754	1.12854e-47	2.35026e-45	-	2	6296170	6313111	+	7641	-	- && P52410.2 RecName: Full=3-oxoacyl-[acyl-carrier-protein] synthase I, chloroplastic; AltName: Full=Beta-ketoacyl-ACP synthase I; Short=KAS I; Flags: Precursor && -	-
Solyc03g083360.3	190.938	196.335	193.654	770.694	758.201	805.262	193.642	778.053	-2.00661	1.33163e-47	2.74801e-45	Solyc03g083360.3	3	54615022	54618895	-	2732	protein_coding	Pectinesterase [Source:UniProtKB/TrEMBL;Acc:K4BIB2] && sp|Q9FK05|PME61_ARATH Probable pectinesterase/pectinesterase inhibitor 61 OS=Arabidopsis thaliana OX=3702 GN=PME61 PE=2 SV=1 && PF04043:Plant invertase/pectin methylesterase inhibitor|PF01095:Pectinesterase	-
Solyc01g080010.2	339.335	431.72	532.311	14.8401	21.9354	34.0958	434.455	23.6237	4.20327	2.48403e-47	5.07995e-45	Solyc01g080010.2	1	78993764	78995300	-	1537	protein_coding	- && sp|P0DO21|GIP2_NICBE Probable aspartic proteinase GIP2 OS=Nicotiana benthamiana OX=4100 GN=GIP2 PE=1 SV=1 && PF14543:Xylanase inhibitor N-terminal|PF14541:Xylanase inhibitor C-terminal	-
Solyc08g077380.3	2364.46	2790.99	2311.45	730.131	767.739	710.998	2488.97	736.289	1.75682	2.51599e-47	5.09938e-45	Solyc08g077380.3	8	61370849	61378959	-	2039	protein_coding	- && sp|Q9LPF6|PUP11_ARATH Probable purine permease 11 OS=Arabidopsis thaliana OX=3702 GN=PUP11 PE=1 SV=1 && PF16913:Purine nucleobase transmembrane transport	-
Solyc12g006260.1	1037.79	1552.24	1622.69	95.9657	174.529	85.2395	1404.24	118.578	3.5641	8.56578e-47	1.72074e-44	Solyc12g006260.1	12	774539	774946	-	408	protein_coding	- && - && -	-
Solyc11g013810.2	569.845	557.548	621.03	3251.95	4238.3	6615.59	582.807	4701.95	-3.01197	8.81348e-47	1.75497e-44	Solyc11g013810.2	11	7176907	7181577	-	3289	protein_coding	- && sp|P17570|NIA_SOLLC Nitrate reductase [NADH] OS=Solanum lycopersicum OX=4081 GN=NIA PE=3 SV=1 && PF00175:Oxidoreductase NAD-binding domain|PF03404:Mo-co oxidoreductase dimerisation domain|PF00174:Oxidoreductase molybdopterin binding domain|PF00970:Oxidoreductase FAD-binding domain|PF00173:Cytochrome b5-like Heme/Steroid binding domain	FAD_binding_6
Solyc07g052790.2	272.061	205.013	175.529	1210.95	1147.32	1427.01	217.534	1261.76	-2.53616	1.5781e-46	3.11503e-44	Solyc07g052790.2	7	61364058	61367028	+	2292	protein_coding	- && sp|A0A290U7C4|ROQ1_NICBE Disease resistance protein Roq1 OS=Nicotiana benthamiana OX=4100 GN=ROQ1 PE=1 SV=1 && -	-
Solyc03g112590.3	282.944	290.706	261.386	5.93602	6.67599	10.0282	278.345	7.54673	5.20796	1.61118e-46	3.15292e-44	Solyc03g112590.3	3	64460806	64464738	-	2890	protein_coding	- && sp|P54774|CDC48_SOYBN Cell division cycle protein 48 homolog OS=Glycine max OX=3847 GN=CDC48 PE=2 SV=1 && PF17862:AAA+ lid domain|PF02933:Cell division protein 48 (CDC48), domain 2|PF02359:Cell division protein 48 (CDC48), N-terminal domain|PF00004:ATPase family associated with various cellular activities (AAA)	AAA
Solyc01g100270.3	548.08	571.649	535.173	104.87	118.26	105.296	551.634	109.475	2.3322	3.42673e-46	6.64843e-44	Solyc01g100270.3	1	90214008	90228738	+	2455	protein_coding	- && - && PF01612:3'-5' exonuclease	3_5_exonuc
Solyc06g060910.2	398.693	527.176	381.585	38.5842	40.0559	52.1465	435.818	43.5955	3.32179	3.48919e-46	6.71226e-44	Solyc06g060910.2	6	39022284	39027559	-	2450	protein_coding	- && sp|O23596|GLPT4_ARATH Putative glycerol-3-phosphate transporter 4 OS=Arabidopsis thaliana OX=3702 GN=At4g17550 PE=3 SV=2 && PF07690:Major Facilitator Superfamily	MFS_1
Solyc03g098240.3	407.597	450.16	529.449	59.3602	53.4079	68.1916	462.402	60.3199	2.94002	3.60958e-46	6.8855e-44	Solyc03g098240.3	3	62031070	62035654	+	2247	protein_coding	Glutamate decarboxylase [Source:UniProtKB/TrEMBL;Acc:B1Q3F0] && sp|P54767|DCE_SOLLC Glutamate decarboxylase OS=Solanum lycopersicum OX=4081 PE=2 SV=1 && PF00282:Pyridoxal-dependent decarboxylase conserved domain	-
Solyc05g007950.3	263.157	397.009	339.611	11.872	20.9817	18.0507	333.259	16.9681	4.29275	7.0019e-46	1.32453e-43	Solyc05g007950.3	5	2373207	2374771	-	834	protein_coding	Extracellular ribonuclease LE [Source:UniProtKB/Swiss-Prot;Acc:P80022] && sp|P80022|RNLE_SOLLC Extracellular ribonuclease LE OS=Solanum lycopersicum OX=4081 PE=1 SV=2 && PF00445:Ribonuclease T2 family	Ribonuclease_T2
Solyc05g009720.3	531.261	439.313	415.928	43.5308	37.1948	63.1775	462.167	47.9677	3.27093	9.37369e-46	1.75853e-43	Solyc05g009720.3	5	3931915	3935101	+	1838	protein_coding	- && sp|Q8VZS3|HHO2_ARATH Transcription factor HHO2 OS=Arabidopsis thaliana OX=3702 GN=HHO2 PE=1 SV=1 && PF00249:Myb-like DNA-binding domain	Myb_DNA-binding
Solyc12g040790.2	584.684	311.316	476.027	3011.54	4847.72	3675.33	457.343	3844.86	-3.07066	1.44041e-45	2.6801e-43	Solyc12g040790.2	12	56159608	56164086	-	2307	protein_coding	- && sp|Q944H0|PEAM2_ARATH Phosphomethylethanolamine N-methyltransferase OS=Arabidopsis thaliana OX=3702 GN=NMT2 PE=1 SV=2 && PF13489:Methyltransferase domain|PF08241:Methyltransferase domain	Methyltransf_11
Solyc09g011130.2	201.82	144.268	203.194	862.702	1044.32	1000.81	183.094	969.276	-2.40166	2.07095e-45	3.822e-43	Solyc09g011130.2	9	4495198	4503021	+	1608	protein_coding	- && sp|P50162|TRN1_DATST Tropinone reductase 1 OS=Datura stramonium OX=4076 GN=TR1 PE=1 SV=1 && PF00106:short chain dehydrogenase	adh_short
Solyc10g085310.1	22.7542	26.0334	15.2634	287.897	376.716	302.851	21.3503	322.488	-3.92619	2.82771e-45	5.17654e-43	Solyc10g085310.1	10	64657715	64658356	+	642	protein_coding	- && sp|O80920|PYL4_ARATH Abscisic acid receptor PYL4 OS=Arabidopsis thaliana OX=3702 GN=PYL4 PE=1 SV=1 && PF10604:Polyketide cyclase / dehydrase and lipid transport	-
Solyc12g013830.2	478.828	626.97	471.258	58.3709	80.1118	62.1747	525.685	66.8858	2.97214	3.89251e-45	7.06879e-43	Solyc12g013830.2	12	4621639	4622487	+	194	protein_coding	- && - && -	-
Solyc06g053220.3	488.721	540.192	490.337	96.9551	72.4821	71.2	506.417	80.2124	2.65847	4.50662e-45	8.11906e-43	Solyc06g053220.3	6	36040452	36041674	-	1140	protein_coding	- && sp|P46897|ATHB7_ARATH Homeobox-leucine zipper protein ATHB-7 OS=Arabidopsis thaliana OX=3702 GN=ATHB-7 PE=1 SV=2 && PF02183:Homeobox associated leucine zipper|PF00046:Homeodomain	Homeobox
novel.372	6024.92	5215.35	7162.35	1761.02	1653.74	1586.46	6134.21	1667.07	1.87968	6.44501e-45	1.15198e-42	-	4	6109040	6112177	+	3138	-	- && - && -	-
Solyc05g006830.3	436.287	491.38	436.915	59.3602	72.4821	78.2198	454.861	70.0207	2.69917	7.57685e-45	1.34371e-42	Solyc05g006830.3	5	1452279	1454580	-	2046	protein_coding	Thioredoxin [Source:UniProtKB/TrEMBL;Acc:K4BWK9] && sp|Q38879|TRXH2_ARATH Thioredoxin H2 OS=Arabidopsis thaliana OX=3702 GN=TRX2 PE=1 SV=2 && PF00085:Thioredoxin	-
Solyc01g108300.3	1203.01	1263.7	1230.61	229.526	302.327	322.907	1232.44	284.92	2.11279	1.10799e-44	1.94972e-42	Solyc01g108300.3	1	95555658	95565930	+	2967	protein_coding	- && sp|Q9LHL3|LRP6C_ARATH La-related protein 6C OS=Arabidopsis thaliana OX=3702 GN=LARP6C PE=3 SV=1 && PF05383:La domain|PF00249:Myb-like DNA-binding domain|PF00076:RNA recognition motif. (a.k.a. RRM, RBD, or RNP domain)	Myb_DNA-binding
Solyc12g096900.2	215.67	175.725	251.846	939.87	1050.04	1035.91	214.414	1008.61	-2.23134	1.31743e-44	2.30043e-42	Solyc12g096900.2	12	66613806	66616646	+	1537	protein_coding	- && sp|Q40392|TMVRN_NICGU TMV resistance protein N OS=Nicotiana glutinosa OX=35889 GN=N PE=1 SV=1 && PF14299:Phloem protein 2|PF01582:TIR domain	TIR
Solyc04g016290.3	699.445	488.126	808.007	86.0723	66.7599	58.1634	665.192	70.3319	3.24218	2.0907e-44	3.62282e-42	Solyc04g016290.3	4	7073088	7079025	+	3247	protein_coding	- && - && PF07498:Rho termination factor, N-terminal domain	-
Solyc04g054500.3	169.173	132.336	132.601	784.544	1097.72	1327.73	144.703	1070	-2.88591	4.62543e-44	7.95433e-42	Solyc04g054500.3	4	52567401	52568752	+	978	protein_coding	- && sp|O65657|HIP23_ARATH Heavy metal-associated isoprenylated plant protein 23 OS=Arabidopsis thaliana OX=3702 GN=HIPP23 PE=1 SV=1 && PF00403:Heavy-metal-associated domain	HMA
Solyc01g097950.3	85.081	94.371	104.936	499.615	649.478	692.947	94.796	614.013	-2.6947	7.07716e-44	1.20791e-41	Solyc01g097950.3	1	88474287	88490040	+	3549	protein_coding	- && sp|Q00834|CYSK_SPIOL Cysteine synthase OS=Spinacia oleracea OX=3562 PE=1 SV=1 && PF00291:Pyridoxal-phosphate dependent enzyme	PALP
novel.472	282.944	266.842	375.861	18.7974	20.9817	23.0648	308.549	20.948	3.88191	1.42248e-43	2.40972e-41	-	5	28883694	28886215	-	2522	-	- && - && -	-
Solyc04g006970.3	7213.09	8057.33	6860.9	1208.97	702.886	1378.87	7377.1	1096.91	2.74983	1.4869e-43	2.5002e-41	Solyc04g006970.3	4	663200	675042	-	4197	protein_coding	PPC4 [Source:Projected from Arabidopsis thaliana (AT1G68750) UniProtKB/TrEMBL;Acc:A0A178W7Q9] && sp|Q8GVE8|CAPP4_ARATH Phosphoenolpyruvate carboxylase 4 OS=Arabidopsis thaliana OX=3702 GN=PPC4 PE=2 SV=1 && PF00311:Phosphoenolpyruvate carboxylase	-
Solyc01g081540.3	378.907	339.519	334.841	1577	1252.22	1301.66	351.089	1376.96	-1.97139	1.74682e-43	2.91564e-41	Solyc01g081540.3	1	80583065	80592447	-	4008	protein_coding	myosin-like protein XIF [Source:Projected from Arabidopsis thaliana (AT2G31900) TAIR;Acc:AT2G31900] && sp|F4IRU3|MYO12_ARATH Myosin-12 OS=Arabidopsis thaliana OX=3702 GN=XI-F PE=2 SV=1 && PF01843:DIL domain|PF00063:Myosin head (motor domain)	Myosin_head
Solyc11g011760.2	1753.06	1630.34	1779.14	436.298	556.968	458.288	1720.85	483.851	1.83018	3.85317e-43	6.38445e-41	Solyc11g011760.2	11	4738254	4743582	+	1352	protein_coding	- && - && -	-
Solyc02g089720.2	662.84	759.307	795.605	179.07	152.594	145.409	739.251	159.024	2.21687	4.19093e-43	6.89377e-41	Solyc02g089720.2	2	52096047	52099444	+	2217	protein_coding	- && sp|D4AZ24|ENG1_ARTBC Probable endo-1,3(4)-beta-glucanase ARB_01444 OS=Arthroderma benhamiae (strain ATCC MYA-4681 / CBS 112371) OX=663331 GN=ARB_01444 PE=1 SV=1 && PF17652:Glycosyl hydrolase family 81 C-terminal domain|PF03639:Glycosyl hydrolase family 81 N-terminal domain	-
Solyc05g054210.3	62.3268	50.982	58.1917	456.084	499.745	365.026	57.1668	440.285	-2.94329	7.16552e-43	1.1702e-40	Solyc05g054210.3	5	65019455	65021614	-	1616	protein_coding	- && - && -	-
Solyc05g009170.2	13.8504	6.50834	17.1713	241.398	287.067	291.82	12.51	273.429	-4.43081	9.91766e-43	1.60808e-40	Solyc05g009170.2	5	3304929	3305567	+	639	protein_coding	- && sp|Q9C9H1|GIS3_ARATH Zinc finger protein GIS3 OS=Arabidopsis thaliana OX=3702 GN=GIS3 PE=1 SV=1 && PF13912:C2H2-type zinc finger	-
Solyc06g051460.3	824.098	701.816	801.329	2557.44	2225.96	2510.05	775.748	2431.15	-1.64734	2.74809e-42	4.42423e-40	Solyc06g051460.3	6	34969999	34975526	-	3801	protein_coding	Protein SMAX1-LIKE 8 [Source:Projected from Arabidopsis thaliana (AT2G40130) UniProtKB/Swiss-Prot;Acc:F4IGZ2] && sp|O80875|SMXL7_ARATH Protein SMAX1-LIKE 7 OS=Arabidopsis thaliana OX=3702 GN=SMXL7 PE=1 SV=1 && -	-
Solyc03g116470.2	535.219	660.597	454.086	87.0617	65.8062	75.2113	549.967	76.0264	2.85472	3.21224e-42	5.13506e-40	Solyc03g116470.2	3	67368140	67369256	-	776	protein_coding	- && - && -	-
Solyc10g075150.2	49553.7	61915	33468.8	6700.78	5347.47	8462.78	48312.5	6837.01	2.82097	4.05829e-42	6.44217e-40	Solyc10g075150.2	10	58931442	58933070	-	763	protein_coding	- && sp|P93224|NLTP2_SOLLC Non-specific lipid-transfer protein 2 OS=Solanum lycopersicum OX=4081 GN=LE16 PE=2 SV=1 && -	-
Solyc08g068690.1	4525.12	4438.69	5607.39	1148.62	1196.91	1482.16	4857.07	1275.9	1.92878	8.90988e-42	1.40454e-39	Solyc08g068690.1	8	57884153	57884875	-	723	protein_coding	- && sp|Q9SMB8|THT11_TOBAC Tyramine N-feruloyltransferase 4/11 OS=Nicotiana tabacum OX=4097 GN=THT4 PE=2 SV=1 && PF00583:Acetyltransferase (GNAT) family	Acetyltransf_1
Solyc04g048900.3	3713.88	3382.17	3144.26	10107.1	11062.1	13301.4	3413.44	11490.2	-1.75111	1.50681e-41	2.34468e-39	Solyc04g048900.3	4	38504741	38508764	+	2078	protein_coding	- && sp|O04153|CALR3_ARATH Calreticulin-3 OS=Arabidopsis thaliana OX=3702 GN=CRT3 PE=1 SV=2 && PF00262:Calreticulin family	-
Solyc05g050220.3	232.489	250.571	311.946	3.95735	10.4908	7.01972	265.002	7.15597	5.20463	1.50803e-41	2.34468e-39	Solyc05g050220.3	5	61119025	61125598	+	2267	protein_coding	- && sp|Q99089|CPRF1_PETCR Common plant regulatory factor 1 OS=Petroselinum crispum OX=4043 GN=CPRF1 PE=2 SV=1 && PF16596:Disordered region downstream of MFMR|PF07777:G-box binding protein MFMR|PF00170:bZIP transcription factor	MFMR
Solyc05g047590.3	163.237	165.963	133.555	909.201	965.157	1540.33	154.251	1138.23	-2.88434	1.52598e-41	2.35644e-39	Solyc05g047590.3	5	59943536	59945854	-	1731	protein_coding	Pectinesterase [Source:UniProtKB/TrEMBL;Acc:K4C0Z2] && sp|O48711|PME12_ARATH Probable pectinesterase/pectinesterase inhibitor 12 OS=Arabidopsis thaliana OX=3702 GN=PME12 PE=2 SV=1 && PF01095:Pectinesterase|PF04043:Plant invertase/pectin methylesterase inhibitor	-
Solyc06g075360.3	1331.62	1584.78	1185.78	358.14	321.401	351.989	1367.39	343.843	1.99135	2.80895e-41	4.30833e-39	Solyc06g075360.3	6	46917663	46920952	-	861	protein_coding	- && sp|Q9LSS4|TET4_ARATH Tetraspanin-4 OS=Arabidopsis thaliana OX=3702 GN=TET4 PE=3 SV=1 && PF00335:Tetraspanin family	Tetraspannin
Solyc03g116710.3	145.429	125.828	165.036	618.336	690.488	702.975	145.431	670.6	-2.20253	5.81684e-41	8.86189e-39	Solyc03g116710.3	3	67484641	67485631	-	883	protein_coding	- && sp|Q9SSC7|LOR5_ARATH Protein LURP-one-related 5 OS=Arabidopsis thaliana OX=3702 GN=At1g80120 PE=2 SV=1 && PF04525:LURP-one-related	-
Solyc05g052750.3	1318.75	1176.93	1472.92	269.1	292.79	364.023	1322.87	308.637	2.10035	6.83605e-41	1.03452e-38	Solyc05g052750.3	5	63787356	63791182	-	2199	protein_coding	- && - && PF10457:Cholesterol-capturing domain	-
Solyc01g102310.3	1077.36	1086.89	1057.94	2977.91	2829.66	2651.45	1074.07	2819.67	-1.39256	8.63074e-41	1.29747e-38	Solyc01g102310.3	1	91005215	91008775	-	2747	protein_coding	- && - && -	-
Solyc11g073020.2	1389.99	1083.64	1104.69	315.599	296.605	274.772	1192.77	295.658	2.01238	9.6313e-41	1.43836e-38	Solyc11g073020.2	11	56445802	56446975	-	706	protein_coding	- && - && -	-
Solyc10g075090.2	19777.4	13281.4	26310.3	2279.43	3305.57	2918.2	19789.7	2834.4	2.80364	1.19332e-40	1.77048e-38	LE16	10	58857957	58859120	-	569	protein_coding	Non-specific lipid-transfer protein 2 [Source:UniProtKB/Swiss-Prot;Acc:P93224] && sp|P93224|NLTP2_SOLLC Non-specific lipid-transfer protein 2 OS=Solanum lycopersicum OX=4081 GN=LE16 PE=2 SV=1 && PF00234:Protease inhibitor/seed storage/LTP family	-
Solyc07g061790.3	3184.6	2940.69	3637.46	1065.52	1082.46	1139.2	3254.25	1095.73	1.57068	5.09103e-40	7.50431e-38	Solyc07g061790.3	7	64863821	64872320	-	2088	protein_coding	- && sp|Q9FPS9|UBP15_ARATH Ubiquitin carboxyl-terminal hydrolase 15 OS=Arabidopsis thaliana OX=3702 GN=UBP15 PE=1 SV=2 && -	-
Solyc03g111170.3	590.62	383.992	519.91	2386.28	1999.94	2165.08	498.174	2183.77	-2.13092	1.70932e-39	2.50333e-37	Solyc03g111170.3	3	63301903	63308078	-	2202	protein_coding	4-coumarate--CoA ligase-like 9 [Source:Projected from Arabidopsis thaliana (AT5G63380) UniProtKB/Swiss-Prot;Acc:Q84P23] && sp|Q84P23|4CLL9_ARATH 4-coumarate--CoA ligase-like 9 OS=Arabidopsis thaliana OX=3702 GN=4CLL9 PE=1 SV=2 && PF13193:AMP-binding enzyme C-terminal domain|PF00501:AMP-binding enzyme	AMP-binding
Solyc01g068130.3	144.44	175.725	152.634	625.261	674.275	637.792	157.6	645.776	-2.0367	2.01533e-39	2.93256e-37	Solyc01g068130.3	1	77047850	77051726	-	1970	protein_coding	- && - && -	-
Solyc04g016220.3	227.542	105.218	145.002	1131.8	1309.45	1160.26	159.254	1200.5	-2.91201	2.76559e-39	3.99865e-37	Solyc04g016220.3	4	6987152	6988540	+	1389	protein_coding	- && sp|P56725|ZOX_PHAVU Zeatin O-xylosyltransferase OS=Phaseolus vulgaris OX=3885 GN=ZOX1 PE=2 SV=1 && PF00201:UDP-glucoronosyl and UDP-glucosyl transferase	UDPGT
Solyc05g014550.1	1118.91	1112.93	1670.39	74.2003	149.733	167.471	1300.74	130.468	3.31767	3.40013e-39	4.885e-37	Solyc05g014550.1	5	8400846	8401595	-	750	protein_coding	- && sp|Q8GYK7|Y5285_ARATH TLC domain-containing protein At5g14285 OS=Arabidopsis thaliana OX=3702 GN=At5g14285 PE=2 SV=1 && -	-
Solyc01g095470.3	644.043	837.407	793.697	180.059	148.779	166.468	758.382	165.102	2.19975	3.51064e-39	5.01205e-37	Solyc01g095470.3	1	86590663	86599226	+	4451	protein_coding	Glucose-6-phosphate 1-epimerase [Source:UniProtKB/TrEMBL;Acc:K4AZT6] && sp|Q40784|AAPC_CENCI Putative glucose-6-phosphate 1-epimerase OS=Cenchrus ciliaris OX=35872 PE=2 SV=1 && PF01263:Aldose 1-epimerase	Aldose_epim
Solyc03g120840.2	433.319	465.347	505.6	97.9444	72.4821	74.2085	468.089	81.545	2.52179	3.81909e-39	5.41834e-37	Solyc03g120840.2	3	70575499	70576152	+	654	protein_coding	- && sp|Q9LYD3|DREB3_ARATH Dehydration-responsive element-binding protein 3 OS=Arabidopsis thaliana OX=3702 GN=DREB3 PE=2 SV=1 && PF00847:AP2 domain	AP2
Solyc10g085850.1	310.644	359.044	207.01	5.93602	3.81485	12.0338	292.233	7.26156	5.33898	4.69967e-39	6.62624e-37	Solyc10g085850.1	10	65027135	65027311	+	177	protein_coding	TPSI1 protein [Source:UniProtKB/TrEMBL;Acc:Q41336] && - && -	-
Solyc12g095810.2	378.907	408.941	367.276	39.5735	42.9171	66.186	385.041	49.5588	2.95944	8.72907e-39	1.22315e-36	Solyc12g095810.2	12	65910428	65916235	+	2477	protein_coding	- && sp|Q9M817|PTR6_ARATH Protein NRT1/ PTR FAMILY 1.2 OS=Arabidopsis thaliana OX=3702 GN=NPF1.2 PE=1 SV=1 && PF00854:POT family	-
Solyc08g065430.3	228.531	141.014	215.596	1359.35	971.833	1463.11	195.047	1264.76	-2.69461	8.84758e-39	1.23215e-36	Solyc08g065430.3	8	53501858	53507696	-	1298	protein_coding	Protein NDL2 [Source:Projected from Arabidopsis thaliana (AT5G11790) UniProtKB/Swiss-Prot;Acc:Q9ASU8] && sp|Q9ASU8|NDL2_ARATH Protein NDL2 OS=Arabidopsis thaliana OX=3702 GN=NDL2 PE=1 SV=1 && PF03096:Ndr family	Ndr
Solyc07g047960.3	455.084	539.108	505.6	94.9764	104.908	110.31	499.931	103.398	2.27321	1.13545e-38	1.57163e-36	Solyc07g047960.3	7	59303718	59307963	-	1886	protein_coding	- && sp|Q93WV0|WRK20_ARATH Probable WRKY transcription factor 20 OS=Arabidopsis thaliana OX=3702 GN=WRKY20 PE=2 SV=1 && PF03106:WRKY DNA -binding domain	WRKY
Solyc04g005610.3	2576.17	3124	2998.31	627.24	475.903	776.181	2899.49	626.441	2.21092	1.83012e-38	2.51781e-36	NAP2	4	405052	406940	+	1288	protein_coding	NAC domain-containing protein 2 [Source:UniProtKB/Swiss-Prot;Acc:K4BNG7] && sp|K4BNG7|NAP2_SOLLC NAC domain-containing protein 2 OS=Solanum lycopersicum OX=4081 GN=NAP2 PE=2 SV=1 && PF02365:No apical meristem (NAM) protein	NAM
Solyc05g054740.3	788.483	778.832	682.083	2015.28	2205.94	2135	749.799	2118.74	-1.4991	1.94946e-38	2.66583e-36	Solyc05g054740.3	5	65441283	65449989	+	2518	protein_coding	Sulfate transporter 4.1-like protein [Source:UniProtKB/TrEMBL;Acc:K4C2F1] && sp|Q8GYH8|SUT42_ARATH Probable sulfate transporter 4.2 OS=Arabidopsis thaliana OX=3702 GN=SULTR4;2 PE=2 SV=2 && PF01740:STAS domain|PF00916:Sulfate permease family	Sulfate_transp
Solyc10g084150.2	344.281	278.774	408.296	1811.48	1356.18	1891.31	343.784	1686.32	-2.29275	2.78387e-38	3.78406e-36	Solyc10g084150.2	10	63928953	63933554	-	1605	protein_coding	Cytokinin riboside 5'-monophosphate phosphoribohydrolase [Source:UniProtKB/TrEMBL;Acc:I0IUQ2] && sp|Q8L8B8|LOG3_ARATH Cytokinin riboside 5'-monophosphate phosphoribohydrolase LOG3 OS=Arabidopsis thaliana OX=3702 GN=LOG3 PE=1 SV=1 && PF03641:Possible lysine decarboxylase	-
Solyc01g095700.3	788.483	816.797	808.007	3052.11	2796.28	2260.35	804.429	2702.91	-1.74858	2.8781e-38	3.88886e-36	Solyc01g095700.3	1	86758744	86762025	-	1900	protein_coding	- && sp|Q6EN42|PYL3_ORYSJ Abscisic acid receptor PYL3 OS=Oryza sativa subsp. japonica OX=39947 GN=PYL3 PE=1 SV=1 && PF10604:Polyketide cyclase / dehydrase and lipid transport	-
Solyc01g006900.3	5738.02	4924.65	5133.27	2052.87	2084.82	2099.9	5265.31	2079.2	1.34056	3.01045e-38	4.04362e-36	Solyc01g006900.3	1	1471955	1477626	-	1015	protein_coding	- && sp|Q9C0X9|NPC2_SCHPO Phosphatidylglycerol/phosphatidylinositol transfer protein OS=Schizosaccharomyces pombe (strain 972 / ATCC 24843) OX=284812 GN=npc2 PE=3 SV=1 && PF02221:ML domain	-
Solyc03g123410.1	26.7115	23.8639	43.8823	370.012	982.324	577.623	31.4859	643.32	-4.34721	5.18697e-38	6.92612e-36	Solyc03g123410.1	3	71770205	71770831	-	627	protein_coding	- && sp|Q9ZRA4|AB19A_PRUPE Auxin-binding protein ABP19a OS=Prunus persica OX=3760 GN=ABP19A PE=3 SV=1 && PF00190:Cupin	-
Solyc05g055330.3	2314	1949.25	2316.22	649.995	731.497	751.11	2193.16	710.867	1.62559	5.27219e-38	6.99876e-36	Solyc05g055330.3	5	65856894	65864741	+	4668	protein_coding	- && sp|Q2PCF1|PDR2_NICPL Pleiotropic drug resistance protein 2 OS=Nicotiana plumbaginifolia OX=4092 GN=PDR2 PE=2 SV=1 && PF00005:ABC transporter|PF08370:Plant PDR ABC transporter associated|PF14510:ABC-transporter N-terminal|PF01061:ABC-2 type transporter	ABC2_membrane
Solyc07g017610.3	4228.33	5327.08	4144.97	1021.99	868.832	1302.66	4566.79	1064.49	2.10113	8.23251e-38	1.0865e-35	Solyc07g017610.3	7	7658117	7671210	+	3975	protein_coding	- && sp|Q9SMZ4|AASS_ARATH Alpha-aminoadipic semialdehyde synthase OS=Arabidopsis thaliana OX=3702 GN=LKR/SDH PE=1 SV=1 && PF16653:Saccharopine dehydrogenase C-terminal domain|PF04455:LOR/SDH bifunctional enzyme conserved region|PF03435:Saccharopine dehydrogenase NADP binding domain|PF05222:Alanine dehydrogenase/PNT, N-terminal domain	Saccharop_dh
Solyc12g056980.1	77.1665	75.9307	66.7774	461.031	748.664	490.378	73.2915	566.691	-2.95218	9.5854e-38	1.25774e-35	Solyc12g056980.1	12	64012226	64013239	+	924	protein_coding	- && sp|Q8H1E4|RAP24_ARATH Ethylene-responsive transcription factor RAP2-4 OS=Arabidopsis thaliana OX=3702 GN=RAP2-4 PE=1 SV=1 && PF00847:AP2 domain	AP2
Solyc06g069880.1	24.7328	30.3723	28.6189	310.652	508.329	291.82	27.908	370.267	-3.7319	1.1615e-37	1.51529e-35	Solyc06g069880.1	6	43624650	43626062	+	1413	protein_coding	- && sp|Q8GXS8|PKS3_ARATH Protein PHYTOCHROME KINASE SUBSTRATE 3 OS=Arabidopsis thaliana OX=3702 GN=PKS3 PE=2 SV=2 && -	-
Solyc03g113620.3	3659.47	3114.24	3833.98	990.327	1111.08	801.251	3535.9	967.551	1.86956	1.19013e-37	1.54377e-35	Solyc03g113620.3	3	65173964	65176086	-	1869	protein_coding	- && sp|Q2V9B0|MY1R1_SOLTU Transcription factor MYB1R1 OS=Solanum tuberosum OX=4113 PE=2 SV=1 && PF00249:Myb-like DNA-binding domain	Myb_DNA-binding
Solyc01g107460.2	41.5512	49.8973	61.0536	461.031	592.255	1082.04	50.834	711.776	-3.80623	1.37263e-37	1.77038e-35	Solyc01g107460.2	1	94902684	94903720	-	1037	protein_coding	- && - && -	-
Solyc12g009110.2	20.7756	28.2028	31.4808	357.151	716.238	344.969	26.8197	472.786	-4.13992	1.49974e-37	1.9234e-35	Solyc12g009110.2	12	2431675	2436192	-	2165	protein_coding	- && sp|Q9T003|ASMT_ARATH Acetylserotonin O-methyltransferase OS=Arabidopsis thaliana OX=3702 GN=ASMT PE=1 SV=1 && PF00891:O-methyltransferase domain|PF08100:Dimerisation domain	-
Solyc10g018907.1	586.663	557.548	466.488	50.4562	38.1485	85.2395	536.9	57.9481	3.21454	1.54004e-37	1.96399e-35	Solyc10g018907.1	10	10851436	10854427	+	1194	protein_coding	- && - && PF14111:Domain of unknown function (DUF4283)	-
Solyc01g103970.3	1023.94	871.033	955.871	248.324	240.336	176.496	950.281	221.718	2.09927	2.22244e-37	2.8184e-35	Solyc01g103970.3	1	92343954	92348481	+	2420	protein_coding	- && - && -	-
Solyc03g083770.1	1322.71	754.968	1473.87	8704.19	9104.14	6213.46	1183.85	8007.26	-2.75732	2.25464e-37	2.84336e-35	Solyc03g083770.1	3	55133321	55133923	+	603	protein_coding	- && sp|P17407|21KD_DAUCA 21 kDa protein OS=Daucus carota OX=4039 PE=2 SV=1 && PF04043:Plant invertase/pectin methylesterase inhibitor	-
Solyc07g044980.3	1650.18	1718.2	1588.35	4045.4	4125.76	4691.18	1652.24	4287.45	-1.37583	4.05671e-37	5.0877e-35	Solyc07g044980.3	7	58150418	58156415	-	2784	protein_coding	NIM1-like protein 2 [Source:UniProtKB/TrEMBL;Acc:Q6GUF1] && sp|E7BQV0|NPR1_MALHU BTB/POZ domain and ankyrin repeat-containing protein NPR1 OS=Malus hupehensis OX=106556 GN=NPR1 PE=2 SV=2 && PF12313:NPR1/NIM1 like defence protein C terminal|PF00651:BTB/POZ domain|PF11900:Domain of unknown function (DUF3420)	BTB
Solyc02g079220.3	876.532	530.43	627.708	3029.35	2864	3254.14	678.223	3049.16	-2.16796	5.40909e-37	6.7465e-35	Solyc02g079220.3	2	44386817	44390325	+	1879	protein_coding	Hexose transporter 1 [Source:UniProtKB/TrEMBL;Acc:D0EXD9] && sp|Q41144|STC_RICCO Sugar carrier protein C OS=Ricinus communis OX=3988 GN=STC PE=2 SV=1 && PF00083:Sugar (and other) transporter	Sugar_tr
Solyc04g040120.1	17.8076	13.0167	10.4936	215.676	323.309	231.651	13.7726	256.878	-4.2228	6.44934e-37	8e-35	Solyc04g040120.1	4	12045004	12046131	+	1128	protein_coding	- && sp|Q8GZC3|FAD2_VERFO Delta(12)-fatty-acid desaturase FAD2 OS=Vernicia fordii OX=73154 GN=FAD2 PE=1 SV=1 && PF11960:Domain of unknown function (DUF3474)|PF00487:Fatty acid desaturase	-
Solyc05g053240.3	1642.26	1508.85	1498.68	3627.9	3654.63	3678.33	1549.93	3653.62	-1.23706	2.03222e-36	2.50714e-34	Solyc05g053240.3	5	64227324	64237978	+	4115	protein_coding	- && sp|Q9SMX9|SPL1_ARATH Squamosa promoter-binding-like protein 1 OS=Arabidopsis thaliana OX=3702 GN=SPL1 PE=1 SV=2 && PF03110:SBP domain	SBP
Solyc08g067630.3	5939.84	5449.65	6356.25	1670.99	1099.63	1639.61	5915.25	1470.08	2.00878	2.382e-36	2.92278e-34	Solyc08g067630.3	8	56706372	56707385	+	744	protein_coding	- && - && -	-
Solyc09g005660.3	1349.42	1349.4	1222.03	408.596	333.799	428.203	1306.95	390.2	1.74431	2.80064e-36	3.41572e-34	Solyc09g005660.3	9	447175	451417	-	2579	protein_coding	- && - && PF05699:hAT family C-terminal dimerisation region|PF04937:Protein of unknown function (DUF 659)	DUF659
Solyc07g065930.3	2657.3	2856.08	2594.78	1022.97	987.092	1117.14	2702.72	1042.4	1.3745	2.81383e-36	3.41572e-34	Solyc07g065930.3	7	67648700	67651296	+	1664	protein_coding	- && sp|Q680K8|Y1576_ARATH BTB/POZ domain-containing protein At1g55760 OS=Arabidopsis thaliana OX=3702 GN=At1g55760 PE=2 SV=1 && PF00651:BTB/POZ domain	BTB
Solyc01g097240.3	6178.26	7533.41	4665.83	917.116	1143.5	1431.02	6125.83	1163.88	2.39593	3.55661e-36	4.29442e-34	Solyc01g097240.3	1	88037596	88038180	-	475	protein_coding	Pathogenesis-related protein P2 [Source:UniProtKB/Swiss-Prot;Acc:P32045] && sp|P32045|PRP2_SOLLC Pathogenesis-related protein P2 OS=Solanum lycopersicum OX=4081 PE=2 SV=1 && PF00967:Barwin family	-
Solyc12g088230.2	2132.96	1976.37	2345.79	585.688	395.791	584.643	2151.71	522.04	2.04386	4.54263e-36	5.45597e-34	Solyc12g088230.2	12	64654303	64663585	-	4002	protein_coding	- && sp|F4IBD7|CSCLA_ARATH CSC1-like protein RXW8 OS=Arabidopsis thaliana OX=3702 GN=RXW8 PE=2 SV=1 && PF14703:Cytosolic domain of 10TM putative phosphate transporter|PF13967:Late exocytosis, associated with Golgi transport|PF02714:Calcium-dependent channel, 7TM region, putative phosphate	-
Solyc03g007760.3	332.409	258.164	282.373	987.359	1100.58	1248.51	290.982	1112.15	-1.93344	8.09142e-36	9.66711e-34	Solyc03g007760.3	3	2280512	2288205	-	3290	protein_coding	- && sp|Q6NW58|SPAST_DANRE Spastin OS=Danio rerio OX=7955 GN=spast PE=2 SV=2 && PF00004:ATPase family associated with various cellular activities (AAA)|PF17862:AAA+ lid domain	AAA
Solyc09g018280.1	1339.53	1457.87	1525.39	209.739	352.874	330.93	1440.93	297.848	2.27404	1.06627e-35	1.26724e-33	Solyc09g018280.1	9	14024426	14025757	+	1332	protein_coding	Non-specific serine/threonine protein kinase [Source:UniProtKB/TrEMBL;Acc:K4CS94] && sp|Q9LZW4|CIPKE_ARATH CBL-interacting serine/threonine-protein kinase 14 OS=Arabidopsis thaliana OX=3702 GN=CIPK14 PE=1 SV=1 && PF00069:Protein kinase domain|PF03822:NAF domain	Pkinase
Solyc09g009590.1	896.318	1142.21	931.068	234.473	189.789	263.741	989.867	229.334	2.11012	1.29039e-35	1.52562e-33	Solyc09g009590.1	9	3014436	3014891	+	456	protein_coding	Stress-associated protein 8 [Source:UniProtKB/TrEMBL;Acc:C4NAK7] && sp|Q9SJM6|SAP4_ARATH Zinc finger A20 and AN1 domain-containing stress-associated protein 4 OS=Arabidopsis thaliana OX=3702 GN=SAP4 PE=1 SV=1 && PF01754:A20-like zinc finger|PF01428:AN1-like Zinc finger	zf-A20
Solyc01g099880.3	269.093	329.756	250.892	18.7974	21.9354	35.0986	283.247	25.2771	3.48785	1.6376e-35	1.92609e-33	Solyc01g099880.3	1	89887618	89890786	-	1439	protein_coding	Bidirectional sugar transporter SWEET [Source:UniProtKB/TrEMBL;Acc:K4B122] && sp|Q10LN5|SWT16_ORYSJ Bidirectional sugar transporter SWEET16 OS=Oryza sativa subsp. japonica OX=39947 GN=SWEET16 PE=3 SV=1 && PF03083:Sugar efflux transporter for intercellular exchange	-
Solyc09g009100.3	1190.14	1299.5	1182.91	3168.85	3090.98	2865.05	1224.19	3041.63	-1.31338	3.24383e-35	3.79562e-33	Solyc09g009100.3	9	2443668	2448447	-	2514	protein_coding	Heat stress transcription factor A3 [Source:UniProtKB/TrEMBL;Acc:D1M7W9] && sp|Q8GYY1|HSFA3_ARATH Heat stress transcription factor A-3 OS=Arabidopsis thaliana OX=3702 GN=HSFA3 PE=1 SV=2 && -	-
Solyc02g077430.3	734.071	589.005	757.446	3223.26	3285.54	2251.33	693.507	2920.04	-2.07348	3.93931e-35	4.58577e-33	Solyc02g077430.3	2	42941909	42943255	-	1280	protein_coding	- && sp|O49523|DSEL_ARATH Phospholipase A1-IIgamma OS=Arabidopsis thaliana OX=3702 GN=DSEL PE=1 SV=1 && PF01764:Lipase (class 3)	Lipase_3
Solyc04g051280.3	176.098	301.553	351.058	10.8827	12.3983	14.0394	276.236	12.4401	4.47339	4.96932e-35	5.75529e-33	Solyc04g051280.3	4	50211740	50216883	-	2839	protein_coding	- && - && -	-
novel.709	182.034	198.504	192.7	9.89337	6.67599	7.01972	191.08	7.86303	4.60428	1.03874e-34	1.19693e-32	-	9	7431164	7436256	-	4263	-	- && - && -	-
Solyc03g095310.3	688.562	661.682	665.866	104.87	59.1302	128.361	672.037	97.4535	2.78796	1.50472e-34	1.72511e-32	Solyc03g095310.3	3	57757807	57763917	-	1949	protein_coding	- && sp|Q93Z79|C14A1_ARATH Cytochrome P450 714A1 OS=Arabidopsis thaliana OX=3702 GN=CYP714A1 PE=2 SV=1 && PF00067:Cytochrome P450	p450
Solyc06g069070.1	393.747	164.878	423.56	10.8827	8.58341	6.0169	327.395	8.49434	5.26822	1.54174e-34	1.75866e-32	Solyc06g069070.1	6	42985597	42985881	+	285	protein_coding	- && sp|P86809|NLTP2_APIGA Non-specific lipid-transfer protein 2 OS=Apium graveolens var. rapaceum OX=278110 PE=1 SV=1 && -	-
Solyc03g025670.3	7157.68	5843.41	4567.57	1552.27	1624.17	1458.1	5856.22	1544.85	1.92243	1.64904e-34	1.87166e-32	Solyc03g025670.3	3	3136385	3137881	+	889	protein_coding	- && - && PF06521:PAR1 protein	-
Solyc07g052400.3	569.845	655.173	550.437	1653.18	1604.14	1769.97	591.818	1675.77	-1.50243	2.36674e-34	2.67288e-32	Solyc07g052400.3	7	61046405	61052391	+	4396	protein_coding	- && sp|Q8GXJ4|GLR34_ARATH Glutamate receptor 3.4 OS=Arabidopsis thaliana OX=3702 GN=GLR3.4 PE=1 SV=2 && PF00497:Bacterial extracellular solute-binding proteins, family 3|PF01094:Receptor family ligand binding region|PF00060:Ligand-gated ion channel	ANF_receptor
Solyc02g079280.3	322.516	238.639	264.248	31.6588	19.0742	31.0873	275.134	27.2735	3.33827	3.76159e-34	4.22713e-32	Solyc02g079280.3	2	44444898	44446421	+	1274	protein_coding	- && sp|Q9LDR8|MY102_ARATH Transcription factor MYB102 OS=Arabidopsis thaliana OX=3702 GN=MYB102 PE=2 SV=1 && PF00249:Myb-like DNA-binding domain	Myb_DNA-binding
Solyc02g067750.3	427.383	445.822	212.734	22.7548	6.67599	15.0423	361.98	14.8243	4.614	4.625e-34	5.1718e-32	Solyc02g067750.3	2	38430301	38432844	-	1379	protein_coding	- && sp|P27141|CAHC_TOBAC Carbonic anhydrase, chloroplastic OS=Nicotiana tabacum OX=4097 PE=2 SV=1 && PF00484:Carbonic anhydrase	-
Solyc02g091840.3	1573.01	1769.18	1779.14	4263.05	3933.11	4283.03	1707.11	4159.73	-1.28497	5.22044e-34	5.80902e-32	Solyc02g091840.3	2	53708223	53728596	+	3884	protein_coding	Leucine rich repeat receptor protein kinase CLAVATA1 [Source:UniProtKB/TrEMBL;Acc:F8WS84] && sp|O49545|BAME1_ARATH Leucine-rich repeat receptor-like serine/threonine-protein kinase BAM1 OS=Arabidopsis thaliana OX=3702 GN=BAM1 PE=1 SV=1 && PF00069:Protein kinase domain|PF08263:Leucine rich repeat N-terminal domain|PF13855:Leucine rich repeat	Pkinase
Solyc02g083130.3	626.235	572.734	637.247	99.9231	115.399	158.445	612.072	124.589	2.29762	9.37102e-34	1.03767e-31	Solyc02g083130.3	2	47196121	47199141	+	1482	protein_coding	- && sp|P53990|IST1_HUMAN IST1 homolog OS=Homo sapiens OX=9606 GN=IST1 PE=1 SV=1 && PF03398:Regulator of Vps4 activity in the MVB pathway	-
Solyc06g067980.3	236.446	543.447	478.889	3.95735	0	3.00845	419.594	2.32193	7.51436	1.1748e-33	1.29456e-31	Solyc06g067980.3	6	42252570	42253441	+	688	protein_coding	- && - && -	-
Solyc02g092530.3	429.362	415.449	498.923	1358.36	1257.95	1447.07	447.911	1354.46	-1.59545	1.32987e-33	1.45836e-31	Solyc02g092530.3	2	54232495	54237659	-	2346	protein_coding	- && sp|Q50228|FMDA_METME Formamidase OS=Methylophilus methylotrophus OX=17 GN=fmdA PE=1 SV=1 && PF03069:Acetamidase/Formamidase family	FmdA_AmdA
Solyc07g062490.1	654.926	712.664	788.927	147.411	197.418	135.38	718.839	160.07	2.16588	1.45693e-33	1.59001e-31	Solyc07g062490.1	7	65339014	65339907	+	894	protein_coding	- && sp|Q39688|EP1G_DAUCA Epidermis-specific secreted glycoprotein EP1 OS=Daucus carota OX=4039 GN=EP1 PE=1 SV=1 && PF01453:D-mannose binding lectin	B_lectin
Solyc07g053890.3	1316.78	1127.03	1348.9	166.209	300.419	164.462	1264.24	210.363	2.58628	1.85044e-33	2.00981e-31	Solyc07g053890.3	7	62424162	62428885	+	1766	protein_coding	- && sp|Q9M3B3|WSD4_ARATH Wax ester synthase/diacylglycerol acyltransferase 4 OS=Arabidopsis thaliana OX=3702 GN=WSD4 PE=2 SV=1 && PF03007:Wax ester synthase-like Acyl-CoA acyltransferase domain|PF06974:Protein of unknown function (DUF1298)	-
Solyc08g074495.1	537.197	398.094	382.539	1479.06	1630.85	1584.45	439.277	1564.79	-1.83252	2.07448e-33	2.24241e-31	Solyc08g074495.1	8	58718793	58720389	+	810	protein_coding	- && sp|P0C042|Y4597_ARATH Uncharacterized protein At4g15970 OS=Arabidopsis thaliana OX=3702 GN=At4g15970 PE=2 SV=1 && PF03407:Nucleotide-diphospho-sugar transferase	-
novel.639	2051.84	2162.94	1678.02	364.076	439.661	221.623	1964.27	341.787	2.52206	2.71208e-33	2.91774e-31	-	8	3435015	3446940	-	11277	-	- && - && -	-
Solyc07g042630.3	1025.92	1014.22	762.216	210.729	256.549	217.611	934.117	228.296	2.03182	2.77611e-33	2.97254e-31	Solyc07g042630.3	7	56220171	56230720	-	2813	protein_coding	Terpene cyclase/mutase family member [Source:UniProtKB/TrEMBL;Acc:K4CEC4] && sp|Q8W3Z2|LUPS_BETPL Lupeol synthase OS=Betula platyphylla OX=78630 GN=OSCBPW PE=1 SV=1 && PF13249:Squalene-hopene cyclase N-terminal domain|PF13243:Squalene-hopene cyclase C-terminal domain	-
Solyc07g055050.3	1786.7	1522.95	1815.39	6284.27	7376.97	4893.75	1708.35	6185	-1.85601	4.50932e-33	4.80571e-31	Solyc07g055050.3	7	63308996	63313746	+	1572	protein_coding	- && sp|O82279|CG160_ARATH Protein CONSERVED ONLY IN THE GREEN LINEAGE 160, chloroplastic OS=Arabidopsis thaliana OX=3702 GN=CGL160 PE=1 SV=1 && -	-
Solyc01g096340.3	2157.69	2178.13	2273.29	897.329	942.268	820.305	2203.04	886.634	1.31295	5.97311e-33	6.33596e-31	Solyc01g096340.3	1	87290005	87290334	+	330	protein_coding	- && sp|Q9ZUZ3|SAU32_ARATH Auxin-responsive protein SAUR32 OS=Arabidopsis thaliana OX=3702 GN=SAUR32 PE=2 SV=1 && PF02519:Auxin responsive protein	Auxin_inducible
Solyc08g079510.3	996.239	979.506	1102.78	328.46	351.92	367.031	1026.18	349.137	1.55574	7.47754e-33	7.89489e-31	Solyc08g079510.3	8	63138350	63141904	+	3440	protein_coding	- && sp|Q9LXU9|IRKI_ARATH IRK-interacting protein OS=Arabidopsis thaliana OX=3702 GN=IRKI PE=1 SV=1 && -	-
Solyc02g070280.3	1378.11	1389.53	1167.65	3647.69	4118.13	3366.46	1311.77	3710.76	-1.50056	8.41539e-33	8.84395e-31	Solyc02g070280.3	2	40622668	40628208	-	2345	protein_coding	- && sp|Q84MA5|CAAT1_ARATH Cationic amino acid transporter 1 OS=Arabidopsis thaliana OX=3702 GN=CAT1 PE=1 SV=1 && PF13906:C-terminus of AA_permease|PF13520:Amino acid permease	-
Solyc06g068450.2	3536.8	2950.45	3444.76	1101.13	1259.85	988.778	3310.67	1116.59	1.56796	9.59881e-33	1.00412e-30	Solyc06g068450.2	6	42534650	42536002	-	1353	protein_coding	- && sp|Q8W1D5|CIPKP_ARATH CBL-interacting serine/threonine-protein kinase 25 OS=Arabidopsis thaliana OX=3702 GN=CIPK25 PE=2 SV=1 && PF00069:Protein kinase domain|PF03822:NAF domain	Pkinase
Solyc06g075090.3	0.989314	3.25417	10.4936	199.846	322.355	223.628	4.91236	248.61	-5.63486	1.03139e-32	1.07397e-30	Solyc06g075090.3	6	46732537	46737928	+	1578	protein_coding	- && sp|Q8RUN2|LOG1_ARATH Cytokinin riboside 5'-monophosphate phosphoribohydrolase LOG1 OS=Arabidopsis thaliana OX=3702 GN=LOG1 PE=1 SV=1 && PF03641:Possible lysine decarboxylase	-
Solyc08g007270.3	49.4657	53.1515	55.3298	317.577	357.642	281.792	52.649	319.004	-2.59922	1.0386e-32	1.07654e-30	Solyc08g007270.3	8	1836590	1842526	-	2317	protein_coding	- && sp|Q05466|HAT4_ARATH Homeobox-leucine zipper protein HAT4 OS=Arabidopsis thaliana OX=3702 GN=HAT4 PE=1 SV=1 && -	-
Solyc03g031940.3	745.942	423.042	806.099	83.1043	97.2787	69.1944	658.361	83.1925	2.98416	1.32473e-32	1.36688e-30	Solyc03g031940.3	3	4431088	4434347	-	2102	protein_coding	- && sp|M4IQQ5|CCL4_HUMLU 2-methylpropanoate--CoA ligase CCL4 OS=Humulus lupulus OX=3486 GN=CCL4 PE=1 SV=1 && PF13193:AMP-binding enzyme C-terminal domain|PF00501:AMP-binding enzyme	AMP-binding
Solyc02g071360.3	222.596	173.556	223.227	771.683	1000.44	786.209	206.46	852.779	-2.04472	1.41458e-32	1.45299e-30	Solyc02g071360.3	2	41405047	41435142	-	3542	protein_coding	- && sp|Q39224|SRG1_ARATH Protein SRG1 OS=Arabidopsis thaliana OX=3702 GN=SRG1 PE=2 SV=1 && -	-
Solyc12g057060.2	145.429	60.7445	153.588	1390.02	1048.13	897.522	119.921	1111.89	-3.20885	1.62011e-32	1.6566e-30	Solyc12g057060.2	12	64076194	64078103	-	1738	protein_coding	Glycosyltransferase [Source:UniProtKB/TrEMBL;Acc:K4DG37] && sp|F8WKW1|UGT2_GARJA 7-deoxyloganetin glucosyltransferase OS=Gardenia jasminoides OX=114476 GN=UGT85A24 PE=1 SV=1 && PF00201:UDP-glucoronosyl and UDP-glucosyl transferase	UDPGT
Solyc11g012590.2	346.26	359.044	396.849	46.4989	74.3896	64.1803	367.384	61.6896	2.57311	2.1069e-32	2.13786e-30	Solyc11g012590.2	11	5386379	5392481	+	1122	protein_coding	- && sp|B9SA89|CSPLB_RICCO CASP-like protein 2B1 OS=Ricinus communis OX=3988 GN=RCOM_0864260 PE=2 SV=1 && PF06624:Ribosome associated membrane protein RAMP4|PF04535:Domain of unknown function (DUF588)	-
Solyc09g091910.2	261.179	259.249	255.662	19.7867	28.6114	39.1099	258.697	29.1693	3.15001	2.10961e-32	2.13786e-30	Solyc09g091910.2	9	71597748	71604295	+	3835	protein_coding	Purple acid phosphatase [Source:UniProtKB/TrEMBL;Acc:K4CWL7] && sp|Q9SFU3|PPA15_ARATH Purple acid phosphatase 15 OS=Arabidopsis thaliana OX=3702 GN=PAP15 PE=1 SV=1 && PF00149:Calcineurin-like phosphoesterase|PF16656:Purple acid Phosphatase, N-terminal domain|PF14008:Iron/zinc purple acid phosphatase-like protein C	Metallophos
Solyc05g008390.3	757.814	879.711	898.633	229.526	269.901	211.594	845.386	237.007	1.83393	2.31715e-32	2.33775e-30	Solyc05g008390.3	5	2756435	2760306	-	1563	protein_coding	- && - && PF12906:RING-variant domain|PF12428:Protein of unknown function (DUF3675)	-
Solyc06g073990.2	219.628	321.078	238.491	17.8081	26.7039	28.0789	259.732	24.197	3.4226	2.57642e-32	2.58782e-30	Solyc06g073990.2	6	45877267	45878596	+	1231	protein_coding	- && sp|Q9SRN4|GIR2_ARATH Protein GL2-INTERACTING REPRESSOR 2 OS=Arabidopsis thaliana OX=3702 GN=GIR2 PE=1 SV=1 && -	-
Solyc06g048820.1	595.567	885.135	688.761	3237.11	3726.15	2486.99	723.154	3150.08	-2.12372	3.47692e-32	3.47692e-30	Solyc06g048820.1	6	31873061	31873387	+	327	protein_coding	- && sp|P20144|WUN1_SOLTU Wound-induced protein 1 OS=Solanum tuberosum OX=4113 GN=WUN1 PE=2 SV=1 && PF07107:Wound-induced protein WI12	-
Solyc02g088560.3	5430.34	6380.35	5382.26	2209.19	2010.43	2358.63	5730.98	2192.75	1.38602	5.66598e-32	5.64113e-30	Solyc02g088560.3	2	51245676	51249599	-	2626	protein_coding	Cyclic nucleotide-gated ion channel 2 [Source:Projected from Arabidopsis thaliana (AT5G15410) UniProtKB/Swiss-Prot;Acc:O65718] && sp|O65718|CNGC2_ARATH Cyclic nucleotide-gated ion channel 2 OS=Arabidopsis thaliana OX=3702 GN=CNGC2 PE=1 SV=1 && PF00520:Ion transport protein|PF00027:Cyclic nucleotide-binding domain	Ion_trans
Solyc09g098110.3	105.857	116.065	107.798	414.532	515.958	481.352	109.907	470.614	-2.09941	6.71614e-32	6.65749e-30	Solyc09g098110.3	9	72504398	72512396	-	1583	protein_coding	Transcription factor bHLH128 [Source:Projected from Arabidopsis thaliana (AT1G05805) UniProtKB/Swiss-Prot;Acc:Q8H102] && sp|Q8H102|BH128_ARATH Transcription factor bHLH128 OS=Arabidopsis thaliana OX=3702 GN=BHLH128 PE=1 SV=1 && PF00010:Helix-loop-helix DNA-binding domain	HLH
Solyc01g099910.3	45.5084	46.6431	54.3759	264.153	337.614	361.014	48.8425	320.927	-2.71432	9.89273e-32	9.76369e-30	Solyc01g099910.3	1	89907367	89910286	-	1141	protein_coding	- && sp|I6YGS0|EPHA_MYCTU Epoxide hydrolase A OS=Mycobacterium tuberculosis (strain ATCC 25618 / H37Rv) OX=83332 GN=ephA PE=1 SV=1 && PF00561:alpha/beta hydrolase fold	Abhydrolase_1
Solyc01g104720.3	1206.96	1271.3	1465.29	316.588	325.216	191.538	1314.52	277.781	2.24198	1.56925e-31	1.54208e-29	Solyc01g104720.3	1	93012628	93013363	-	477	protein_coding	- && - && -	-
Solyc03g031990.3	956.666	1145.47	966.364	2764.21	3217.83	2677.52	1022.83	2886.52	-1.49735	1.6972e-31	1.66062e-29	Solyc03g031990.3	3	4505181	4509840	-	1405	protein_coding	- && sp|F4HWB6|PILS1_ARATH Protein PIN-LIKES 1 OS=Arabidopsis thaliana OX=3702 GN=PILS1 PE=2 SV=1 && PF03547:Membrane transport protein	-
Solyc04g016470.3	220.617	219.114	184.115	4.94669	0	6.0169	207.949	3.65453	5.84905	1.71995e-31	1.67566e-29	Solyc04g016470.3	4	7303620	7305238	+	1216	protein_coding	- && sp|P36401|E13H_TOBAC Glucan endo-1,3-beta-glucosidase, acidic isoform PR-Q' OS=Nicotiana tabacum OX=4097 PE=1 SV=1 && PF00332:Glycosyl hydrolases family 17	Glyco_hydro_17
Solyc07g007670.3	5382.86	5116.64	4568.53	1943.06	1991.35	2189.15	5022.68	2041.19	1.29904	1.93378e-31	1.87593e-29	Solyc07g007670.3	7	2315103	2323906	+	1995	protein_coding	Purple acid phosphatase [Source:UniProtKB/TrEMBL;Acc:K4CBN7] && sp|Q949Y3|PPA26_ARATH Bifunctional purple acid phosphatase 26 OS=Arabidopsis thaliana OX=3702 GN=PAP26 PE=1 SV=1 && PF14008:Iron/zinc purple acid phosphatase-like protein C|PF16656:Purple acid Phosphatase, N-terminal domain|PF00149:Calcineurin-like phosphoesterase	Metallophos
Solyc02g085950.3	1443.41	1169.33	1343.18	5918.22	9309.19	4873.69	1318.64	6700.37	-2.34509	2.27664e-31	2.19914e-29	RBCS-3B	2	49352761	49353728	+	794	protein_coding	Ribulose bisphosphate carboxylase small chain 3B, chloroplastic [Source:UniProtKB/Swiss-Prot;Acc:P05349] && sp|P05349|RBS4_SOLLC Ribulose bisphosphate carboxylase small subunit, chloroplastic 4 OS=Solanum lycopersicum OX=4081 GN=RBCS4 PE=3 SV=1 && PF12338:Ribulose-1,5-bisphosphate carboxylase small subunit|PF00101:Ribulose bisphosphate carboxylase, small chain	-
Solyc06g050900.3	52.4336	24.9486	30.5268	302.737	374.809	540.519	35.9697	406.022	-3.49257	2.57374e-31	2.47559e-29	Solyc06g050900.3	6	33852593	33858594	+	2058	protein_coding	Protein NRT1/ PTR FAMILY 5.1 [Source:Projected from Arabidopsis thaliana (AT2G40460) UniProtKB/Swiss-Prot;Acc:Q8VZR7] && sp|Q8VZR7|PTR30_ARATH Protein NRT1/ PTR FAMILY 5.1 OS=Arabidopsis thaliana OX=3702 GN=NPF5.1 PE=2 SV=2 && PF00854:POT family	-
Solyc05g053310.3	843.884	730.019	796.559	234.473	267.993	248.699	790.154	250.388	1.658	2.60887e-31	2.49879e-29	Solyc05g053310.3	5	64280918	64282829	-	793	protein_coding	- && sp|Q9LUV2|POP3_ARATH Stress-response A/B barrel domain-containing protein HS1 OS=Arabidopsis thaliana OX=3702 GN=HS1 PE=1 SV=1 && PF07876:Stress responsive A/B Barrel Domain	-
Solyc08g076870.1	1396.91	1734.47	1906.02	496.647	534.079	429.206	1679.13	486.644	1.78652	2.62696e-31	2.50554e-29	Solyc08g076870.1	8	60914312	60915049	+	738	protein_coding	- && - && -	-
Solyc08g080360.3	555.994	600.937	555.206	1461.25	1434.38	1379.88	570.713	1425.17	-1.32084	2.99031e-31	2.84017e-29	Solyc08g080360.3	8	63784615	63786981	-	1309	protein_coding	- && sp|Q9LN77|P2A12_ARATH F-box protein PP2-A12 OS=Arabidopsis thaliana OX=3702 GN=P2A12 PE=2 SV=1 && PF14299:Phloem protein 2	-
Solyc06g051930.3	1345.47	1417.73	1330.78	510.498	387.207	461.296	1364.66	453	1.59124	3.03011e-31	2.86598e-29	Solyc06g051930.3	6	35686023	35696252	-	6163	protein_coding	- && sp|Q9M3B6|PKP4_ARATH Plastidial pyruvate kinase 4, chloroplastic OS=Arabidopsis thaliana OX=3702 GN=PKP4 PE=2 SV=1 && -	-
Solyc01g005140.3	283.933	489.21	538.035	13.8507	43.8708	18.0507	437.059	25.2574	4.10771	3.28885e-31	3.09779e-29	Solyc01g005140.3	1	127074	134213	-	1473	protein_coding	Probable transmembrane ascorbate ferrireductase 3 [Source:Projected from Arabidopsis thaliana (AT1G14730) UniProtKB/Swiss-Prot;Acc:Q67ZF6] && sp|Q67ZF6|ACFR3_ARATH Probable transmembrane ascorbate ferrireductase 3 OS=Arabidopsis thaliana OX=3702 GN=CYB561C PE=2 SV=1 && PF03188:Eukaryotic cytochrome b561	Cytochrom_B561
Solyc11g069570.2	363.078	475.109	378.723	1214.91	1281.79	1259.54	405.637	1252.08	-1.62756	3.31333e-31	3.10796e-29	Solyc11g069570.2	11	54483929	54488299	-	1417	protein_coding	Cytokinin riboside 5'-monophosphate phosphoribohydrolase [Source:UniProtKB/TrEMBL;Acc:K4DAB3] && sp|Q8L8B8|LOG3_ARATH Cytokinin riboside 5'-monophosphate phosphoribohydrolase LOG3 OS=Arabidopsis thaliana OX=3702 GN=LOG3 PE=1 SV=1 && PF03641:Possible lysine decarboxylase	-
Solyc01g104710.3	1254.45	1162.82	1893.62	297.791	307.095	215.606	1436.96	273.497	2.39337	3.51357e-31	3.28222e-29	Solyc01g104710.3	1	93010748	93011257	-	225	protein_coding	- && - && -	-
Solyc08g008280.3	930.944	837.407	1103.74	231.505	193.604	277.78	957.362	234.296	2.03191	4.14949e-31	3.86039e-29	Solyc08g008280.3	8	2699944	2702124	-	1759	protein_coding	- && sp|Q9SUP6|WRK53_ARATH Probable WRKY transcription factor 53 OS=Arabidopsis thaliana OX=3702 GN=WRKY53 PE=1 SV=1 && PF03106:WRKY DNA -binding domain	WRKY
Solyc06g084760.2	1259.4	1683.49	1204.86	376.937	317.586	396.113	1382.58	363.546	1.92705	4.42917e-31	4.10377e-29	Solyc06g084760.2	6	35667219	35670757	+	1410	protein_coding	- && sp|H2DH21|C7A29_PANGI Cytochrome P450 CYP72A219 OS=Panax ginseng OX=4054 PE=2 SV=1 && PF00067:Cytochrome P450	p450
Solyc02g086880.3	9660.65	12332.2	9083.63	3167.86	2924.08	3692.37	10358.8	3261.44	1.66726	5.07043e-31	4.67881e-29	Solyc02g086880.3	2	50122391	50126777	+	1397	protein_coding	Formate dehydrogenase, mitochondrial [Source:UniProtKB/TrEMBL;Acc:Q5NE18] && sp|Q07511|FDH_SOLTU Formate dehydrogenase, mitochondrial OS=Solanum tuberosum OX=4113 GN=FDH1 PE=1 SV=2 && PF00389:D-isomer specific 2-hydroxyacid dehydrogenase, catalytic domain|PF02826:D-isomer specific 2-hydroxyacid dehydrogenase, NAD binding domain	2-Hacid_dh_C
Solyc08g078020.1	461.02	262.503	349.15	1479.06	1818.73	1561.39	357.558	1619.73	-2.17833	5.41359e-31	4.97524e-29	Solyc08g078020.1	8	62016528	62016986	+	459	protein_coding	Methionine rich arabinogalactan [Source:UniProtKB/TrEMBL;Acc:Q52QJ6] && - && -	-
Solyc07g007980.3	44.5191	45.5584	62.9615	312.631	295.651	303.854	51.013	304.045	-2.57133	5.99442e-31	5.48683e-29	Solyc07g007980.3	7	2672410	2676010	+	1757	protein_coding	- && sp|Q9LFP7|PBL34_ARATH Serine/threonine-protein kinase PBL34 OS=Arabidopsis thaliana OX=3702 GN=PBL34 PE=1 SV=1 && PF07714:Protein tyrosine kinase	Pkinase_Tyr
Solyc01g095930.3	203.799	265.757	165.036	5.93602	15.2594	7.01972	211.531	9.40505	4.48177	8.30698e-31	7.57303e-29	Solyc01g095930.3	1	86942744	86945704	+	1974	protein_coding	- && sp|Q9M3B2|WSD5_ARATH Wax ester synthase/diacylglycerol acyltransferase 5 OS=Arabidopsis thaliana OX=3702 GN=WSD5 PE=2 SV=1 && PF03007:Wax ester synthase-like Acyl-CoA acyltransferase domain|PF06974:Protein of unknown function (DUF1298)	-
Solyc03g117890.3	10227.5	12015.5	10295.2	4831.92	4471	4391.34	10846.1	4564.75	1.2485	9.69671e-31	8.80462e-29	Solyc03g117890.3	3	68380030	68384233	-	2465	protein_coding	- && sp|Q9FZ47|ACR11_ARATH ACT domain-containing protein ACR11 OS=Arabidopsis thaliana OX=3702 GN=ACR11 PE=1 SV=1 && -	-
Solyc09g074280.1	1355.36	1447.02	1306.93	542.157	444.43	492.383	1369.77	492.99	1.47436	1.25251e-30	1.13275e-28	Solyc09g074280.1	9	66506120	66507502	+	1383	protein_coding	- && sp|D3J163|VPYL_MEDTR Protein VAPYRIN-LIKE OS=Medicago truncatula OX=3880 GN=VPYL PE=2 SV=1 && PF12796:Ankyrin repeats (3 copies)	-
Solyc01g105410.3	1215.87	794.018	1608.38	6698.8	5503.87	5923.64	1206.09	6042.11	-2.32412	1.80511e-30	1.62604e-28	Solyc01g105410.3	1	93482095	93482919	+	825	protein_coding	- && sp|Q9FE06|EXOL2_ARATH Protein EXORDIUM-like 2 OS=Arabidopsis thaliana OX=3702 GN=EXL2 PE=2 SV=1 && PF04674:Phosphate-induced protein 1 conserved region	-
Solyc06g084320.1	348.238	497.888	517.048	68.2643	89.649	60.169	454.391	72.6941	2.64229	2.37891e-30	2.13443e-28	Solyc06g084320.1	6	49530906	49531739	+	834	protein_coding	- && sp|Q93ZT5|EDL3_ARATH EID1-like F-box protein 3 OS=Arabidopsis thaliana OX=3702 GN=EDL3 PE=2 SV=1 && -	-
novel.626	311.634	287.452	310.038	64.3069	55.3153	58.1634	303.041	59.2619	2.35518	2.68554e-30	2.40007e-28	-	8	50633631	50640912	+	3433	-	- && - && -	-
Solyc04g079040.3	139.493	96.5404	151.68	590.634	756.294	578.626	129.238	641.851	-2.309	2.97706e-30	2.65017e-28	Solyc04g079040.3	4	63718770	63725587	-	1602	protein_coding	- && sp|Q8H780|SCP13_ARATH Serine carboxypeptidase-like 13 OS=Arabidopsis thaliana OX=3702 GN=SCPL13 PE=2 SV=2 && -	-
Solyc03g093610.1	21.7649	29.2875	47.6981	323.513	260.364	302.851	32.9169	295.576	-3.16083	3.80516e-30	3.37411e-28	Solyc03g093610.1	3	56458291	56459019	+	729	protein_coding	- && sp|Q84XB3|ERF1_SOLLC Ethylene-responsive transcription factor 1 OS=Solanum lycopersicum OX=4081 GN=ERF1 PE=2 SV=1 && PF00847:AP2 domain	AP2
Solyc10g079810.1	296.794	305.892	274.741	54.4135	54.3616	59.1662	292.476	55.9805	2.38529	4.35267e-30	3.84458e-28	Solyc10g079810.1	10	61435650	61435892	+	243	protein_coding	- && - && -	-
Solyc09g082810.3	4425.2	6220.89	7165.21	378.916	156.409	313.882	5937.1	283.069	4.3908	9.13845e-30	8.04042e-28	Solyc09g082810.3	9	68903774	68905407	+	1008	protein_coding	- && - && PF07172:Glycine rich protein family	-
Solyc05g007240.1	486.742	662.766	550.437	1840.17	2191.63	1690.75	566.648	1907.52	-1.75209	9.68938e-30	8.49224e-28	Solyc05g007240.1	5	1896488	1897012	+	525	protein_coding	- && - && -	-
Solyc08g065840.3	765.729	797.272	928.206	274.046	270.854	243.685	830.402	262.862	1.6596	1.22709e-29	1.07134e-27	Solyc08g065840.3	8	54246931	54248548	+	807	protein_coding	- && - && PF07797:Protein of unknown function (DUF1639)	-
Solyc03g118710.3	1464.18	1479.56	1508.22	304.716	483.532	429.206	1483.99	405.818	1.87024	1.34484e-29	1.16965e-27	Solyc03g118710.3	3	69040790	69043406	+	728	protein_coding	- && sp|Q9LVH4|CAR4_ARATH Protein C2-DOMAIN ABA-RELATED 4 OS=Arabidopsis thaliana OX=3702 GN=CAR4 PE=1 SV=1 && PF00168:C2 domain	C2
Solyc11g005340.2	636.129	449.076	673.498	69.2536	115.399	107.301	586.234	97.3181	2.59075	1.44432e-29	1.25138e-27	Solyc11g005340.2	11	269286	273046	-	1586	protein_coding	Probable plastid-lipid-associated protein 7, chloroplastic [Source:Projected from Arabidopsis thaliana (AT5G09820) UniProtKB/Swiss-Prot;Acc:Q5M755] && sp|Q5M755|PAP7_ARATH Fibrillin-5, chloroplastic OS=Arabidopsis thaliana OX=3702 GN=FBN5 PE=1 SV=1 && PF04755:PAP_fibrillin	-
Solyc09g065890.3	118.718	216.945	155.496	771.683	761.063	778.186	163.719	770.311	-2.2373	2.188e-29	1.8885e-27	Solyc09g065890.3	9	64416162	64419554	+	1475	protein_coding	- && sp|Q3EBR6|PLA16_ARATH Phospholipase A1-Igamma2, chloroplastic OS=Arabidopsis thaliana OX=3702 GN=DALL3 PE=1 SV=2 && PF01764:Lipase (class 3)	Lipase_3
Solyc01g102300.3	1424.61	1785.46	1745.75	551.061	458.736	581.634	1651.94	530.477	1.63903	2.85109e-29	2.45151e-27	Solyc01g102300.3	1	90999674	91005471	+	3893	protein_coding	- && sp|Q0JNI9|PIL15_ORYSJ Transcription factor PHYTOCHROME INTERACTING FACTOR-LIKE 15 OS=Oryza sativa subsp. japonica OX=39947 GN=PIL15 PE=1 SV=2 && PF00010:Helix-loop-helix DNA-binding domain	HLH
Solyc07g062970.3	1581.91	2203.07	2154.05	568.869	625.635	637.792	1979.68	610.765	1.69645	3.89105e-29	3.33309e-27	Solyc07g062970.3	7	65727082	65730518	+	1567	protein_coding	Protein phosphatase 2C [Source:UniProtKB/TrEMBL;Acc:Q6QLU0] && sp|Q9LDA7|P2C39_ARATH Probable protein phosphatase 2C 39 OS=Arabidopsis thaliana OX=3702 GN=At3g15260 PE=2 SV=1 && PF00481:Protein phosphatase 2C	PP2C
Solyc07g054470.1	296.794	472.94	533.265	50.4562	25.7502	56.1578	434.333	44.1214	3.30203	5.02146e-29	4.28523e-27	Solyc07g054470.1	7	62917093	62917299	-	207	protein_coding	- && - && -	-
Solyc01g099160.3	363.078	562.972	421.652	56.3922	49.593	86.2423	449.234	64.0759	2.81073	5.32265e-29	4.52525e-27	Solyc01g099160.3	1	89343875	89360844	+	4563	protein_coding	- && sp|Q43191|LOX15_SOLTU Probable linoleate 9S-lipoxygenase 5 OS=Solanum tuberosum OX=4113 GN=LOX1.5 PE=2 SV=1 && PF01477:PLAT/LH2 domain|PF00305:Lipoxygenase	Lipoxygenase
Solyc03g044050.2	161.258	172.471	172.667	14.8401	12.3983	15.0423	168.799	14.0935	3.5838	5.78909e-29	4.90344e-27	Solyc03g044050.2	3	7884672	7887900	+	1182	protein_coding	- && - && -	-
Solyc02g091700.3	686.584	784.255	675.406	175.113	113.492	188.53	715.415	159.045	2.17035	6.97299e-29	5.88427e-27	Solyc02g091700.3	2	53573900	53576603	-	1078	protein_coding	- && sp|Q9LSK9|Y5566_ARATH Uncharacterized protein At5g65660 OS=Arabidopsis thaliana OX=3702 GN=At5g65660 PE=2 SV=1 && -	-
Solyc09g066410.2	192.916	249.486	161.22	0.989337	1.90742	9.02536	201.207	3.97404	5.67496	7.32866e-29	6.1615e-27	Solyc09g066410.2	9	65061716	65063317	+	1602	protein_coding	Phosphate transporter [Source:UniProtKB/TrEMBL;Acc:A0A0B5GK48] && sp|Q96303|PHT14_ARATH Inorganic phosphate transporter 1-4 OS=Arabidopsis thaliana OX=3702 GN=PHT1-4 PE=1 SV=1 && PF00083:Sugar (and other) transporter	Sugar_tr
Solyc12g057070.2	26.7115	15.1861	19.0793	296.801	245.104	177.499	20.3256	239.801	-3.55545	8.09187e-29	6.77806e-27	Solyc12g057070.2	12	64081345	64090648	+	2855	protein_coding	- && sp|F8WKW1|UGT2_GARJA 7-deoxyloganetin glucosyltransferase OS=Gardenia jasminoides OX=114476 GN=UGT85A24 PE=1 SV=1 && PF00201:UDP-glucoronosyl and UDP-glucosyl transferase	UDPGT
Solyc07g006630.3	299.762	208.267	226.089	886.446	1247.46	966.716	244.706	1033.54	-2.0778	9.16574e-29	7.64935e-27	Solyc07g006630.3	7	1494884	1496758	-	1344	protein_coding	Zinc finger protein CONSTANS-LIKE 5 [Source:Projected from Arabidopsis thaliana (AT5G57660) UniProtKB/Swiss-Prot;Acc:Q9FHH8] && sp|Q9FHH8|COL5_ARATH Zinc finger protein CONSTANS-LIKE 5 OS=Arabidopsis thaliana OX=3702 GN=COL5 PE=2 SV=2 && PF00643:B-box zinc finger|PF06203:CCT motif	CCT
Solyc07g008200.3	96.9527	113.896	99.2121	395.735	428.217	516.451	103.354	446.801	-2.11359	1.1527e-28	9.58468e-27	Solyc07g008200.3	7	2944459	2946809	+	1429	protein_coding	Equilibrative nucleotide transporter 8 [Source:Projected from Arabidopsis thaliana (AT1G02630) UniProtKB/Swiss-Prot;Acc:Q84XI3] && sp|Q84XI3|ENT8_ARATH Equilibrative nucleotide transporter 8 OS=Arabidopsis thaliana OX=3702 GN=ETN8 PE=2 SV=1 && PF01733:Nucleoside transporter	-
Solyc04g077615.1	3437.86	4311.78	3765.29	1459.27	1544.06	1593.48	3838.31	1532.27	1.32465	1.43802e-28	1.19135e-26	Solyc04g077615.1	4	62662321	62696277	+	7145	protein_coding	- && sp|Q9FJL3|FKB65_ARATH Peptidyl-prolyl cis-trans isomerase FKBP65 OS=Arabidopsis thaliana OX=3702 GN=FKBP65 PE=1 SV=1 && PF00254:FKBP-type peptidyl-prolyl cis-trans isomerase|PF00450:Serine carboxypeptidase	Peptidase_S10
Solyc08g068860.3	593.588	501.142	476.981	1433.55	1478.25	1749.92	523.904	1553.91	-1.56839	1.56842e-28	1.29466e-26	Solyc08g068860.3	8	57999215	58001792	-	1723	protein_coding	- && sp|Q766C2|NEP2_NEPGR Aspartic proteinase nepenthesin-2 OS=Nepenthes gracilis OX=150966 GN=nep2 PE=1 SV=1 && PF00026:Eukaryotic aspartyl protease	Asp
Solyc06g082570.2	295.805	212.606	295.728	863.691	1073.88	1133.18	268.046	1023.59	-1.9313	1.89855e-28	1.56149e-26	Solyc06g082570.2	6	48387951	48394943	-	2223	protein_coding	- && sp|F4KEW8|NET4A_ARATH Protein NETWORKED 4A OS=Arabidopsis thaliana OX=3702 GN=NET4A PE=2 SV=1 && PF07765:KIP1-like protein	-
Solyc02g065550.3	221.606	266.842	242.307	25.7228	24.7965	42.1183	243.585	30.8792	2.98205	2.2541e-28	1.84307e-26	Solyc02g065550.3	2	37275896	37276329	-	328	protein_coding	- && sp|O64823|MCU2_ARATH Calcium uniporter protein 2, mitochondrial OS=Arabidopsis thaliana OX=3702 GN=At2g23790 PE=2 SV=1 && -	-
Solyc10g005400.3	8.90382	1.08472	8.58567	168.187	168.807	285.803	6.1914	207.599	-5.03718	2.25716e-28	1.84307e-26	Solyc10g005400.3	10	297317	308940	-	2737	protein_coding	- && sp|Q8L799|MIOX1_ARATH Inositol oxygenase 1 OS=Arabidopsis thaliana OX=3702 GN=MIOX1 PE=2 SV=1 && PF03936:Terpene synthase family, metal binding domain|PF01397:Terpene synthase, N-terminal domain|PF05153:Myo-inositol oxygenase	-
Solyc10g054840.2	41.5512	49.8973	50.56	241.398	288.975	279.786	47.3362	270.053	-2.51291	3.17673e-28	2.58465e-26	Solyc10g054840.2	10	55948632	55950532	-	1706	protein_coding	X intrinsic protein [Source:UniProtKB/TrEMBL;Acc:E3UMZ9] && sp|Q9ATN0|PIP16_MAIZE Aquaporin PIP1-6 OS=Zea mays OX=4577 GN=PIP1-6 PE=2 SV=1 && PF00230:Major intrinsic protein	-
Solyc10g085100.2	1672.93	1814.74	1433.81	498.626	548.385	622.75	1640.49	556.587	1.55927	5.93462e-28	4.81128e-26	Solyc10g085100.2	10	64530305	64536401	-	1980	protein_coding	- && sp|Q8S4F6|SQD2_ARATH Sulfoquinovosyl transferase SQD2 OS=Arabidopsis thaliana OX=3702 GN=SQD2 PE=1 SV=1 && PF13439:Glycosyltransferase Family 4|PF00534:Glycosyl transferases group 1	Glycos_transf_1
Solyc01g089850.3	75.1878	60.7445	81.0868	417.5	401.513	307.865	72.3397	375.626	-2.37341	6.32414e-28	5.10882e-26	Solyc01g089850.3	1	83448980	83451559	-	1049	protein_coding	- && sp|O80513|CCU41_ARATH Cyclin-U4-1 OS=Arabidopsis thaliana OX=3702 GN=CYCU4-1 PE=1 SV=1 && PF08613:Cyclin	-
Solyc07g043580.3	1308.86	1500.17	1419.5	3031.33	3276	3154.86	1409.51	3154.07	-1.16228	6.41192e-28	5.16136e-26	Solyc07g043580.3	7	57629899	57634665	+	3200	protein_coding	- && sp|Q8W2F3|PIF4_ARATH Transcription factor PIF4 OS=Arabidopsis thaliana OX=3702 GN=PIF4 PE=1 SV=1 && PF00010:Helix-loop-helix DNA-binding domain	HLH
Solyc03g120885.1	0.989314	5.42362	14.3094	190.942	227.937	171.482	6.90746	196.787	-4.81317	7.90171e-28	6.33812e-26	Solyc03g120885.1	3	70597444	70598505	-	606	protein_coding	- && - && -	-
Solyc10g083460.1	755.836	1006.62	873.83	242.388	233.66	160.451	878.763	212.166	2.04938	8.86719e-28	7.08751e-26	Solyc10g083460.1	10	63377213	63377692	+	480	protein_coding	- && sp|Q9SJM6|SAP4_ARATH Zinc finger A20 and AN1 domain-containing stress-associated protein 4 OS=Arabidopsis thaliana OX=3702 GN=SAP4 PE=1 SV=1 && PF01428:AN1-like Zinc finger|PF01754:A20-like zinc finger	zf-A20
Solyc04g079430.3	327.463	391.585	402.572	1109.05	995.676	1044.94	373.873	1049.89	-1.4897	1.61166e-27	1.28367e-25	Solyc04g079430.3	4	64014080	64025540	-	6429	protein_coding	Nucleobase-ascorbate transporter 3 [Source:Projected from Arabidopsis thaliana (AT2G26510) UniProtKB/Swiss-Prot;Acc:Q8GZD4] && sp|Q8GZD4|NAT3_ARATH Nucleobase-ascorbate transporter 3 OS=Arabidopsis thaliana OX=3702 GN=NAT3 PE=2 SV=2 && -	-
Solyc04g005410.2	218.638	254.91	191.747	32.6481	28.6114	20.0563	221.765	27.1053	3.03003	2.5651e-27	2.03594e-25	Solyc04g005410.2	4	286567	289540	-	1663	protein_coding	- && sp|Q9ZPR7|UPS1_ARATH Ureide permease 1 OS=Arabidopsis thaliana OX=3702 GN=UPS1 PE=1 SV=1 && PF07168:Ureide permease	-
Solyc06g007180.3	218.638	395.924	404.48	30.6695	30.5188	47.1324	339.681	36.1069	3.23527	2.64308e-27	2.09052e-25	Solyc06g007180.3	6	1236335	1241119	-	2413	protein_coding	- && sp|O24661|ASNS_TRIVS Asparagine synthetase [glutamine-hydrolyzing] OS=Triphysaria versicolor OX=64093 GN=AS PE=2 SV=3 && PF13537:Glutamine amidotransferase domain|PF00733:Asparagine synthase	-
Solyc04g081900.3	7141.85	9378.52	7128.01	1510.72	1551.69	2518.07	7882.8	1860.16	2.08333	2.6765e-27	2.1096e-25	Solyc04g081900.3	4	65850448	65852911	+	2262	protein_coding	- && sp|Q0JIL1|NRX2_ORYSJ Probable nucleoredoxin 2 OS=Oryza sativa subsp. japonica OX=39947 GN=Os01g0794400 PE=2 SV=1 && PF13905:Thioredoxin-like	-
Solyc04g078640.2	1302.93	1697.59	1554.96	555.018	557.922	536.507	1518.49	549.816	1.46531	3.33178e-27	2.61701e-25	Solyc04g078640.2	4	63416461	63418883	+	2132	protein_coding	- && sp|Q9FH94|ERF10_ARATH Ethylene-responsive transcription factor ERF010 OS=Arabidopsis thaliana OX=3702 GN=ERF010 PE=2 SV=1 && PF00847:AP2 domain	AP2
Solyc04g071970.3	340.324	361.213	299.544	1056.61	943.222	891.505	333.694	963.78	-1.53125	4.86657e-27	3.80935e-25	Solyc04g071970.3	4	59060282	59068731	-	1915	protein_coding	- && sp|Q9C826|ABA2_ARATH Xanthoxin dehydrogenase OS=Arabidopsis thaliana OX=3702 GN=ABA2 PE=1 SV=1 && PF13561:Enoyl-(Acyl carrier protein) reductase	-
Solyc06g062430.3	1747.13	1802.81	2032.89	9.89337	46.7319	20.0563	1860.94	25.5605	6.18361	5.78557e-27	4.51314e-25	Solyc06g062430.3	6	39493055	39496715	-	1264	protein_coding	- && sp|Q8L799|MIOX1_ARATH Inositol oxygenase 1 OS=Arabidopsis thaliana OX=3702 GN=MIOX1 PE=2 SV=1 && PF05153:Myo-inositol oxygenase	-
Solyc02g077980.2	173.13	181.149	215.596	14.8401	12.3983	25.0704	189.958	17.4363	3.4505	5.91255e-27	4.5964e-25	Solyc02g077980.2	2	43362750	43363611	-	669	protein_coding	- && - && -	-
Solyc04g014530.1	557.973	463.177	513.232	93.987	109.677	147.414	511.461	117.026	2.12888	6.17639e-27	4.78512e-25	Solyc04g014530.1	4	4802369	4803070	+	702	protein_coding	- && sp|A0A3Q7I5Y9|ERFC3_SOLLC Ethylene-response factor C3 OS=Solanum lycopersicum OX=4081 GN=ERF.C.3 PE=2 SV=1 && PF00847:AP2 domain	AP2
Solyc04g071650.3	2040.95	1202.96	1685.65	7707.93	5378.94	6831.19	1643.19	6639.35	-2.01422	6.59813e-27	5.08676e-25	Solyc04g071650.3	4	58716236	58723118	+	3930	protein_coding	Cellulose synthase [Source:UniProtKB/TrEMBL;Acc:K4BTF5] && sp|O48947|CESA2_ARATH Cellulose synthase A catalytic subunit 2 [UDP-forming] OS=Arabidopsis thaliana OX=3702 GN=CESA2 PE=1 SV=1 && PF14569:Zinc-binding RING-finger|PF03552:Cellulose synthase	-
Solyc06g081980.1	1525.52	1923.22	1512.99	4003.85	4565.42	4314.12	1653.91	4294.46	-1.37707	6.61055e-27	5.08676e-25	Solyc06g081980.1	6	47994028	47994957	+	930	protein_coding	- && sp|Q39963|PDX1_HEVBR Probable pyridoxal 5'-phosphate synthase subunit PDX1 OS=Hevea brasiliensis OX=3981 GN=PDX1 PE=2 SV=1 && PF01680:SOR/SNZ family	-
Solyc11g066820.2	1281.16	794.018	1082.75	3557.66	3380.91	3481.78	1052.64	3473.45	-1.72176	7.0339e-27	5.39424e-25	Solyc11g066820.2	11	52922533	52930602	+	2120	protein_coding	- && sp|Q9FNI7|CSLA2_ARATH Glucomannan 4-beta-mannosyltransferase 2 OS=Arabidopsis thaliana OX=3702 GN=CSLA2 PE=1 SV=1 && PF13632:Glycosyl transferase family group 2	-
Solyc02g089650.3	1034.82	941.54	994.029	400.682	392.93	356	990.131	383.204	1.36953	7.98867e-27	6.10582e-25	Solyc02g089650.3	2	52042576	52045839	+	2863	protein_coding	- && - && PF06880:Protein of unknown function (DUF1262)	-
Solyc01g005440.3	2676.09	2008.91	1974.7	7399.25	5830.04	6729.91	2219.9	6653.07	-1.58343	8.55002e-27	6.51294e-25	Solyc01g005440.3	1	309090	312465	+	1389	protein_coding	- && sp|Q9LVI4|TIF6B_ARATH Protein TIFY 6B OS=Arabidopsis thaliana OX=3702 GN=TIFY6B PE=1 SV=1 && PF06200:tify domain|PF09425:Divergent CCT motif	Zim
Solyc07g007760.3	5863.66	4128.46	8433.99	453.116	275.623	469.319	6142.04	399.353	3.94318	9.22954e-27	7.00704e-25	Solyc07g007760.3	7	2394864	2395702	-	336	protein_coding	- && sp|P20346|DF322_SOLTU Defensin-like protein P322 OS=Solanum tuberosum OX=4113 PE=2 SV=1 && -	-
Solyc10g009410.1	421.448	215.86	303.36	1302.96	1657.55	2047.75	313.556	1669.42	-2.41138	1.02753e-26	7.77495e-25	Solyc10g009410.1	10	3460978	3462354	+	1377	protein_coding	- && sp|Q9LNJ3|APF2_ARATH Aspartyl protease family protein 2 OS=Arabidopsis thaliana OX=3702 GN=APF2 PE=2 SV=1 && PF14541:Xylanase inhibitor C-terminal|PF14543:Xylanase inhibitor N-terminal	-
Solyc08g074660.1	74.1985	53.1515	70.5933	424.426	348.105	297.837	65.9811	356.789	-2.43155	1.27771e-26	9.63589e-25	Solyc08g074660.1	8	58939067	58940257	+	1191	protein_coding	- && sp|Q8GX29|SKI25_ARATH F-box/kelch-repeat protein SKIP25 OS=Arabidopsis thaliana OX=3702 GN=SKIP25 PE=1 SV=1 && PF13964:Kelch motif	-
Solyc06g069710.3	316.58	461.008	360.598	58.3709	64.8524	84.2367	379.395	69.1533	2.45578	1.28288e-26	9.64288e-25	Solyc06g069710.3	6	43535369	43537895	-	2141	protein_coding	- && sp|Q9FLJ2|NC100_ARATH NAC domain-containing protein 100 OS=Arabidopsis thaliana OX=3702 GN=NAC100 PE=2 SV=1 && PF02365:No apical meristem (NAM) protein	NAM
Solyc02g092670.2	932.923	866.694	837.579	2224.03	2082.91	1914.38	879.065	2073.77	-1.23826	1.29028e-26	9.66649e-25	Solyc02g092670.2	2	54315919	54324084	-	4479	protein_coding	- && sp|O65351|SBT17_ARATH Subtilisin-like protease SBT1.7 OS=Arabidopsis thaliana OX=3702 GN=SBT1.7 PE=1 SV=1 && PF00082:Subtilase family|PF05922:Peptidase inhibitor I9|PF02225:PA domain|PF17766:Fibronectin type-III domain	Peptidase_S8
Solyc01g109810.2	711.316	672.529	589.549	185.006	226.984	196.552	657.798	202.847	1.69644	1.9596e-26	1.46326e-24	Solyc01g109810.2	1	96583393	96584444	+	1052	protein_coding	- && - && -	-
Solyc05g005080.3	1504.75	1200.79	1554.01	4518.3	3656.53	3740.51	1419.85	3971.78	-1.4836	1.98111e-26	1.47447e-24	Solyc05g005080.3	5	81286	85806	+	4053	protein_coding	Endoglucanase [Source:UniProtKB/TrEMBL;Acc:K4BW39] && sp|Q38890|GUN25_ARATH Endoglucanase 25 OS=Arabidopsis thaliana OX=3702 GN=KOR PE=1 SV=1 && PF00759:Glycosyl hydrolase family 9	-
Solyc11g069020.2	47.4871	54.2362	64.8695	284.929	280.391	267.752	55.5309	277.691	-2.32045	2.76686e-26	2.05254e-24	Solyc11g069020.2	11	53874882	53877491	+	2610	protein_coding	- && sp|Q60CZ8|R1A10_SOLDE Putative late blight resistance protein homolog R1A-10 OS=Solanum demissum OX=50514 GN=R1A-10 PE=3 SV=1 && PF00931:NB-ARC domain	NB-ARC
Solyc06g051020.2	1104.07	1031.57	1088.47	459.052	402.467	434.22	1074.71	431.913	1.31555	2.87065e-26	2.12259e-24	Solyc06g051020.2	6	34193049	34195089	+	1747	protein_coding	- && sp|P81898|PNAA_PRUDU Peptide-N4-(N-acetyl-beta-glucosaminyl)asparagine amidase A OS=Prunus dulcis OX=3755 PE=1 SV=2 && PF12222:Peptide N-acetyl-beta-D-glucosaminyl asparaginase amidase A	-
Solyc04g076820.1	5590.61	7281.75	5449.99	2210.18	2290.82	1843.18	6107.45	2114.73	1.52991	3.14226e-26	2.31588e-24	Solyc04g076820.1	4	61782222	61783646	-	1425	protein_coding	- && - && PF00564:PB1 domain	-
Solyc05g014260.3	6273.24	4465.81	5852.56	2011.32	1736.71	1476.15	5530.54	1741.39	1.66725	3.90804e-26	2.87096e-24	Solyc05g014260.3	5	8044515	8050118	+	3350	protein_coding	Two-component response regulator [Source:Projected from Arabidopsis thaliana (AT1G67710) UniProtKB/TrEMBL;Acc:Q0WRT0] && sp|Q9FXD6|ARR11_ARATH Two-component response regulator ARR11 OS=Arabidopsis thaliana OX=3702 GN=ARR11 PE=1 SV=1 && PF00072:Response regulator receiver domain|PF00249:Myb-like DNA-binding domain	Response_reg
Solyc12g013620.2	5434.3	6321.77	6623.36	2797.85	2425.29	2546.15	6126.48	2589.76	1.24227	3.95105e-26	2.89319e-24	Solyc12g013620.2	12	4461663	4464796	-	1557	protein_coding	Jasmonic acid 2 [Source:UniProtKB/TrEMBL;Acc:Q9SQL0] && sp|Q9SQL0|JA2_SOLLC NAC domain-containing protein JA2 OS=Solanum lycopersicum OX=4081 GN=JA2 PE=2 SV=1 && PF02365:No apical meristem (NAM) protein	NAM
Solyc09g097870.3	107.835	132.336	148.818	499.615	690.488	505.42	129.663	565.174	-2.12384	4.46704e-26	3.26051e-24	Solyc09g097870.3	9	72361083	72364671	-	2642	protein_coding	- && sp|Q9SRT2|BH062_ARATH Transcription factor bHLH62 OS=Arabidopsis thaliana OX=3702 GN=BHLH62 PE=2 SV=1 && PF00010:Helix-loop-helix DNA-binding domain	HLH
Solyc11g008140.2	60.3481	48.8126	72.5012	435.308	520.727	284.8	60.554	413.612	-2.76882	4.53692e-26	3.3009e-24	Solyc11g008140.2	11	2406770	2413882	+	1826	nontranslating_CDS	- && sp|Q9SCP2|PLY12_ARATH Probable pectate lyase 12 OS=Arabidopsis thaliana OX=3702 GN=At3g53190 PE=2 SV=2 && PF00544:Pectate lyase	-
Solyc03g063110.3	1032.84	1078.22	1020.74	423.436	404.374	452.271	1043.93	426.694	1.29084	5.95814e-26	4.32108e-24	Solyc03g063110.3	3	35463717	35467869	-	1642	protein_coding	Acyl-[acyl-carrier-protein] desaturase [Source:UniProtKB/TrEMBL;Acc:K4BH59] && sp|Q41319|STAD_SOLCO Stearoyl-[acyl-carrier-protein] 9-desaturase, chloroplastic OS=Solanum commersonii OX=4109 PE=2 SV=2 && PF03405:Fatty acid desaturase	-
Solyc08g006890.3	23219.2	20839.7	21144.6	43620.9	42475.5	41695.1	21734.5	42597.2	-0.970761	6.32791e-26	4.57463e-24	Solyc08g006890.3	8	1457094	1460299	+	1914	protein_coding	Tubulin alpha chain [Source:UniProtKB/TrEMBL;Acc:K4CIH7] && sp|Q9ZRR5|TBA3_HORVU Tubulin alpha-3 chain OS=Hordeum vulgare OX=4513 GN=TUBA3 PE=2 SV=1 && PF03953:Tubulin C-terminal domain|PF00091:Tubulin/FtsZ family, GTPase domain	Tubulin
Solyc10g078770.2	711.316	2745.44	1499.63	0.989337	0	1.00282	1652.13	0.664052	11.3006	7.03805e-26	5.07186e-24	LE25	10	60610829	60611704	-	369	protein_coding	Protein LE25 [Source:UniProtKB/Swiss-Prot;Acc:Q00747] && sp|Q00747|LE25_SOLLC Protein LE25 OS=Solanum lycopersicum OX=4081 GN=LE25 PE=2 SV=1 && -	-
Solyc05g009390.3	61.3374	68.3376	50.56	272.068	288.975	297.837	60.0784	286.293	-2.25631	7.6087e-26	5.46575e-24	Solyc05g009390.3	5	3544212	3548813	-	1840	protein_coding	- && sp|Q9C942|CSE_ARATH Caffeoylshikimate esterase OS=Arabidopsis thaliana OX=3702 GN=CSE PE=1 SV=1 && PF12146:Serine aminopeptidase, S33	-
Solyc01g005470.3	326.473	319.994	394.941	917.116	1167.34	1108.11	347.136	1064.19	-1.61532	7.79591e-26	5.58256e-24	Solyc01g005470.3	1	322539	324960	-	867	protein_coding	- && sp|Q9LQU4|PCR2_ARATH Protein PLANT CADMIUM RESISTANCE 2 OS=Arabidopsis thaliana OX=3702 GN=PCR2 PE=1 SV=1 && PF04749:PLAC8 family	-
Solyc02g071740.3	1320.73	1201.87	1181.01	2697.92	2664.67	2557.18	1234.54	2639.93	-1.0965	1.11681e-25	7.9722e-24	Solyc02g071740.3	2	41676645	41683774	-	2126	protein_coding	- && sp|F4IS56|ILK1_ARATH Integrin-linked protein kinase 1 OS=Arabidopsis thaliana OX=3702 GN=ILK1 PE=1 SV=1 && PF12796:Ankyrin repeats (3 copies)|PF07714:Protein tyrosine kinase	Pkinase_Tyr
Solyc09g089650.1	833.991	633.479	800.375	189.953	184.067	247.696	755.948	207.238	1.86814	1.31586e-25	9.36364e-24	Solyc09g089650.1	9	69891337	69891687	-	351	protein_coding	- && sp|Q6NN02|Y4445_ARATH Uncharacterized protein At4g14450, chloroplastic OS=Arabidopsis thaliana OX=3702 GN=At4g14450 PE=2 SV=1 && -	-
Solyc04g082140.3	240.403	99.7946	158.358	1237.66	833.545	1111.12	166.185	1060.78	-2.67207	1.34183e-25	9.5186e-24	Solyc04g082140.3	4	66003841	66008652	-	1971	protein_coding	- && sp|Q00624|ASOL_BRANA L-ascorbate oxidase homolog OS=Brassica napus OX=3708 GN=Bp10 PE=2 SV=1 && PF07732:Multicopper oxidase|PF07731:Multicopper oxidase|PF00394:Multicopper oxidase	-
Solyc01g107180.3	1112.98	1122.69	1061.76	2297.24	2667.53	2819.92	1099.14	2594.9	-1.23943	1.38291e-25	9.77943e-24	Solyc01g107180.3	1	94699874	94706854	+	3092	protein_coding	- && sp|O80970|NPY2_ARATH BTB/POZ domain-containing protein NPY2 OS=Arabidopsis thaliana OX=3702 GN=NPY2 PE=2 SV=1 && PF03000:NPH3 family|PF00651:BTB/POZ domain	BTB
Solyc08g007130.3	9.89314	10.8472	15.2634	166.209	133.52	166.468	12.0013	155.399	-3.68849	1.40691e-25	9.9183e-24	Solyc08g007130.3	8	1700734	1704382	+	2029	protein_coding	- && sp|O23553|BAM3_ARATH Beta-amylase 3, chloroplastic OS=Arabidopsis thaliana OX=3702 GN=BAM3 PE=1 SV=3 && PF01373:Glycosyl hydrolase family 14	-
Solyc09g007260.3	95.9634	62.914	79.1789	461.031	337.614	379.065	79.3521	392.57	-2.30351	1.52914e-25	1.07466e-23	Solyc09g007260.3	9	856583	859937	+	2027	protein_coding	- && sp|B8B8J2|AP23_ORYSI APETALA2-like protein 3 OS=Oryza sativa subsp. indica OX=39946 GN=AP2-3 PE=3 SV=1 && PF00847:AP2 domain	AP2
Solyc06g053290.1	329.441	312.4	292.867	790.48	844.989	800.248	311.569	811.906	-1.38212	1.60744e-25	1.1262e-23	Solyc06g053290.1	6	36104098	36104445	+	348	protein_coding	SAUR59 (Fragment) [Source:UniProtKB/TrEMBL;Acc:I7BDN7] && sp|Q9ZUZ3|SAU32_ARATH Auxin-responsive protein SAUR32 OS=Arabidopsis thaliana OX=3702 GN=SAUR32 PE=2 SV=1 && PF02519:Auxin responsive protein	Auxin_inducible
Solyc07g053760.3	361.099	390.501	475.073	1102.12	1135.87	1157.25	408.891	1131.75	-1.46797	1.64455e-25	1.14865e-23	Solyc07g053760.3	7	62319501	62322435	-	1877	protein_coding	- && sp|Q93YW5|P2C58_ARATH Probable protein phosphatase 2C 58 OS=Arabidopsis thaliana OX=3702 GN=At4g28400 PE=2 SV=1 && PF00481:Protein phosphatase 2C	PP2C
Solyc10g085890.1	359.121	407.856	354.874	34.6268	45.7782	81.2282	373.95	53.8777	2.79661	1.6538e-25	1.15157e-23	Solyc10g085890.1	10	65042168	65042419	+	252	protein_coding	- && sp|Q9ZQ94|U73C5_ARATH UDP-glycosyltransferase 73C5 OS=Arabidopsis thaliana OX=3702 GN=UGT73C5 PE=2 SV=1 && -	-
Solyc02g062890.2	100.91	98.7099	99.2121	408.596	366.226	535.505	99.6107	436.775	-2.13205	1.70853e-25	1.18604e-23	Solyc02g062890.2	2	35380590	35382942	-	1746	protein_coding	- && sp|Q8GXR2|PLT6_ARATH Probable polyol transporter 6 OS=Arabidopsis thaliana OX=3702 GN=PLT6 PE=2 SV=2 && PF00083:Sugar (and other) transporter	Sugar_tr
Solyc02g063010.3	1050.65	837.407	814.684	2348.69	2211.66	2430.83	900.914	2330.39	-1.37093	1.74427e-25	1.20716e-23	Solyc02g063010.3	2	35575343	35578098	-	2063	protein_coding	BES1/BZR1 homolog 2 [Source:Projected from Arabidopsis thaliana (AT4G36780) TAIR;Acc:AT4G36780] && sp|Q94A43|BEH2_ARATH BES1/BZR1 homolog protein 2 OS=Arabidopsis thaliana OX=3702 GN=BEH2 PE=1 SV=1 && PF05687:BES1/BZR1 plant transcription factor, N-terminal	-
novel.12	16.8183	14.1014	8.58567	159.283	420.587	208.586	13.1685	262.819	-4.32383	1.83005e-25	1.26268e-23	-	1	43210443	43214645	+	2673	-	- && Q9VZM5.2 RecName: Full=GPI mannosyltransferase 3; AltName: Full=GPI mannosyltransferase III; Short=GPI-MT-III && -	-
Solyc12g098150.2	2713.69	3295.39	2960.15	1064.53	1300.86	1016.86	2989.74	1127.42	1.40666	2.19307e-25	1.50857e-23	Solyc12g098150.2	12	66750043	66754634	+	1345	protein_coding	Probable voltage-gated potassium channel subunit beta [Source:Projected from Arabidopsis thaliana (AT1G04690) UniProtKB/Swiss-Prot;Acc:O23016] && sp|O23016|KCAB_ARATH Probable voltage-gated potassium channel subunit beta OS=Arabidopsis thaliana OX=3702 GN=KAB1 PE=1 SV=1 && PF00248:Aldo/keto reductase family	Aldo_ket_red
Solyc07g064970.3	1040.76	801.611	1160.97	280.972	323.309	294.828	1001.11	299.703	1.74039	2.32575e-25	1.595e-23	Solyc07g064970.3	7	67045051	67051750	+	5372	protein_coding	- && sp|Q9FLP0|MA651_ARATH 65-kDa microtubule-associated protein 1 OS=Arabidopsis thaliana OX=3702 GN=MAP65-1 PE=1 SV=1 && PF03999:Microtubule associated protein (MAP65/ASE1 family)	-
Solyc01g087970.3	58.3695	52.0667	55.3298	253.27	256.549	268.755	55.2554	259.525	-2.23045	2.34667e-25	1.6045e-23	Solyc01g087970.3	1	82669123	82692157	-	4587	protein_coding	- && sp|Q0WRX3|SCP40_ARATH Serine carboxypeptidase-like 40 OS=Arabidopsis thaliana OX=3702 GN=SCPL40 PE=2 SV=2 && PF00450:Serine carboxypeptidase	Peptidase_S10
Solyc04g072810.3	1326.67	1326.62	1340.32	490.711	520.727	372.045	1331.2	461.161	1.52894	2.37556e-25	1.61937e-23	Solyc04g072810.3	4	59859547	59866308	-	4854	protein_coding	- && sp|Q9LM13|GPMA1_ARATH 2,3-bisphosphoglycerate-dependent phosphoglycerate mutase 1 OS=Arabidopsis thaliana OX=3702 GN=gpmA1 PE=2 SV=1 && -	-
Solyc05g024230.2	460.031	463.177	518.956	144.443	155.455	124.349	480.721	141.416	1.76484	3.03309e-25	2.06141e-23	Solyc05g024230.2	5	30890537	30897748	-	789	protein_coding	- && - && -	-
ENSRNA050029732	525.326	493.549	414.02	1321.75	1183.56	1311.69	477.632	1272.33	-1.41399	3.46311e-25	2.34664e-23	SSU_rRNA_eukarya	3	35363005	35363667	+	663	rRNA	Eukaryotic small subunit ribosomal RNA && - && -	-
Solyc06g063090.3	904.233	1067.37	838.533	286.908	266.086	342.964	936.711	298.652	1.64912	3.64582e-25	2.4631e-23	Solyc06g063090.3	6	39961453	39965746	-	1955	protein_coding	- && sp|Q9LDV4|ALAT2_ARATH Alanine aminotransferase 2, mitochondrial OS=Arabidopsis thaliana OX=3702 GN=ALAAT2 PE=1 SV=1 && PF00155:Aminotransferase class I and II	Aminotran_1_2
Solyc02g071870.3	361.099	383.992	357.736	936.902	869.786	993.792	367.609	933.493	-1.34484	3.91946e-25	2.64011e-23	Solyc02g071870.3	2	41788099	41792506	-	1530	protein_coding	- && sp|Q9FXF2|RKF1_ARATH Probable LRR receptor-like serine/threonine-protein kinase RFK1 OS=Arabidopsis thaliana OX=3702 GN=RKF1 PE=1 SV=1 && PF11721:Malectin domain|PF07714:Protein tyrosine kinase	Pkinase_Tyr
Solyc01g112140.3	325.484	298.299	375.861	79.147	82.0193	65.1831	333.215	75.4498	2.14279	4.02244e-25	2.70146e-23	Solyc01g112140.3	1	98139368	98142075	-	1311	protein_coding	- && sp|Q9LMA1|FMO1_ARATH Probable flavin-containing monooxygenase 1 OS=Arabidopsis thaliana OX=3702 GN=FMO1 PE=2 SV=1 && PF00743:Flavin-binding monooxygenase-like	FMO-like
Solyc03g097370.3	1060.54	1071.71	1223.93	2787.95	3063.32	3978.18	1118.73	3276.48	-1.55005	4.06653e-25	2.72301e-23	Solyc03g097370.3	3	61116697	61124632	-	4135	protein_coding	- && sp|P38935|SMBP2_HUMAN DNA-binding protein SMUBP-2 OS=Homo sapiens OX=9606 GN=IGHMBP2 PE=1 SV=3 && PF13087:AAA domain|PF13086:AAA domain	-
Solyc03g120550.3	2775.02	3023.13	3031.69	1369.24	1470.62	1385.89	2943.28	1408.59	1.06306	4.41464e-25	2.94742e-23	Solyc03g120550.3	3	70405544	70416317	+	3808	protein_coding	- && sp|Q9M817|PTR6_ARATH Protein NRT1/ PTR FAMILY 1.2 OS=Arabidopsis thaliana OX=3702 GN=NPF1.2 PE=1 SV=1 && PF00854:POT family	-
Solyc12g008960.2	466.956	544.531	561.884	128.614	149.733	169.476	524.457	149.274	1.81303	4.68005e-25	3.11445e-23	Solyc12g008960.2	12	2265793	2269826	+	2012	protein_coding	- && sp|Q058N0|IQM5_ARATH IQ domain-containing protein IQM5 OS=Arabidopsis thaliana OX=3702 GN=IQM5 PE=2 SV=1 && -	-
Solyc08g062360.3	1398.89	1704.1	1722.86	444.212	432.985	612.721	1608.62	496.64	1.69587	4.69225e-25	3.11445e-23	Solyc08g062360.3	8	51024056	51025598	+	1456	protein_coding	- && - && PF13962:Domain of unknown function|PF12796:Ankyrin repeats (3 copies)	-
Solyc03g112280.3	291.848	349.281	308.13	48.4775	77.2507	63.1775	316.42	62.9686	2.32715	5.05364e-25	3.34454e-23	Solyc03g112280.3	3	64212403	64217529	-	3135	protein_coding	- && sp|Q9FGS8|C2GR2_ARATH C2 and GRAM domain-containing protein At5g50170 OS=Arabidopsis thaliana OX=3702 GN=At5g50170 PE=2 SV=1 && PF00168:C2 domain|PF02893:GRAM domain|PF16016:VAD1 Analog of StAR-related lipid transfer domain	C2
Solyc09g009535.1	308.666	206.098	225.135	1025.94	1312.31	2298.46	246.633	1545.57	-2.64713	7.68057e-25	5.06828e-23	Solyc09g009535.1	9	2949333	2953382	-	1183	protein_coding	- && - && PF12697:Alpha/beta hydrolase family	-
Solyc07g053350.3	475.86	390.501	373.953	1134.77	1056.71	1162.27	413.438	1117.92	-1.43484	7.94022e-25	5.22444e-23	Solyc07g053350.3	7	61933071	61938088	+	1142	protein_coding	- && sp|Q9SIN2|TBL39_ARATH Protein trichome birefringence-like 39 OS=Arabidopsis thaliana OX=3702 GN=TBL39 PE=2 SV=1 && PF13839:GDSL/SGNH-like Acyl-Esterase family found in Pmr5 and Cas1p|PF14416:PMR5 N terminal Domain	-
Solyc02g083850.3	108.824	91.1168	82.9948	618.336	365.272	473.33	94.312	485.646	-2.36428	8.04989e-25	5.28128e-23	Solyc02g083850.3	2	47667279	47673792	-	3464	protein_coding	- && sp|Q9FKW4|CDPKS_ARATH Calcium-dependent protein kinase 28 OS=Arabidopsis thaliana OX=3702 GN=CPK28 PE=1 SV=1 && PF13499:EF-hand domain pair|PF00069:Protein kinase domain	Pkinase
Solyc03g114160.1	441.234	574.904	812.776	122.678	110.631	127.358	609.638	120.222	2.343	1.0247e-24	6.70336e-23	Solyc03g114160.1	3	65660932	65662980	+	2049	protein_coding	RING-type E3 ubiquitin transferase [Source:UniProtKB/TrEMBL;Acc:K4BKR8] && sp|O80742|PUB19_ARATH U-box domain-containing protein 19 OS=Arabidopsis thaliana OX=3702 GN=PUB19 PE=2 SV=1 && PF04564:U-box domain	U-box
Solyc12g006130.2	173.13	125.828	143.094	0.989337	3.81485	6.0169	147.351	3.60703	5.35568	1.02857e-24	6.70934e-23	Solyc12g006130.2	12	690144	691205	+	1062	protein_coding	- && sp|Q9SFC7|FB135_ARATH F-box protein At3g07870 OS=Arabidopsis thaliana OX=3702 GN=At3g07870 PE=2 SV=1 && PF07734:F-box associated	-
Solyc02g062590.3	147.408	138.845	151.68	1.97867	2.86114	4.01127	145.977	2.95036	5.63158	1.04995e-24	6.8292e-23	Solyc02g062590.3	2	34855140	34857393	-	1303	protein_coding	Hexosyltransferase [Source:UniProtKB/TrEMBL;Acc:K4B6E7] && sp|C7G304|GOLS2_SOLLC Galactinol synthase 2 OS=Solanum lycopersicum OX=4081 GN=GOLS2 PE=2 SV=1 && PF01501:Glycosyl transferase family 8	Glyco_transf_8
Solyc04g015520.3	3409.17	2782.32	3108.01	1355.39	1292.28	1409.96	3099.83	1352.54	1.19675	1.18212e-24	7.66686e-23	Solyc04g015520.3	4	5728929	5736257	+	1351	protein_coding	- && sp|P93758|RMR42_ARATH Remorin 4.2 OS=Arabidopsis thaliana OX=3702 GN=REM4.2 PE=1 SV=1 && PF03763:Remorin, C-terminal region	-
Solyc12g099430.2	511.475	827.644	605.766	128.614	150.687	87.2451	648.295	122.182	2.40593	1.3231e-24	8.55678e-23	Solyc12g099430.2	12	67564886	67569610	+	2159	protein_coding	- && sp|I6YGS0|EPHA_MYCTU Epoxide hydrolase A OS=Mycobacterium tuberculosis (strain ATCC 25618 / H37Rv) OX=83332 GN=ephA PE=1 SV=1 && PF12697:Alpha/beta hydrolase family	-
Solyc07g063410.3	2330.82	3179.33	2949.65	943.828	572.227	574.614	2819.93	696.89	2.01669	1.34146e-24	8.6509e-23	Solyc07g063410.3	7	66014470	66015920	+	1279	protein_coding	- && sp|A0A3Q7HH64|JA2L_SOLLC NAC domain-containing protein JA2L OS=Solanum lycopersicum OX=4081 GN=JA2L PE=2 SV=1 && PF02365:No apical meristem (NAM) protein	NAM
Solyc02g065190.3	146.418	139.929	146.91	559.965	765.831	480.35	144.419	602.049	-2.05962	1.61735e-24	1.04005e-22	Solyc02g065190.3	2	36919601	36922095	-	1774	protein_coding	- && sp|Q8VWZ7|C76B6_CATRO Geraniol 8-hydroxylase OS=Catharanthus roseus OX=4058 GN=CYP76B6 PE=1 SV=1 && PF00067:Cytochrome P450	p450
Solyc06g062420.3	433.319	417.619	568.562	128.614	120.168	123.347	473.167	124.043	1.93247	1.66141e-24	1.06537e-22	Solyc06g062420.3	6	39489350	39490001	-	538	protein_coding	- && - && -	-
Solyc02g068250.3	200.831	235.385	100.166	7.9147	5.72227	7.01972	178.794	6.88557	4.69912	1.71256e-24	1.09508e-22	Solyc02g068250.3	2	38810413	38812361	-	962	protein_coding	- && - && -	-
Solyc09g098590.3	3662.44	3592.61	3509.63	1807.52	1830.17	1633.59	3588.22	1757.09	1.02997	1.97307e-24	1.25811e-22	Solyc09g098590.3	9	72870863	72905435	+	7380	protein_coding	- && sp|O24301|SUS2_PEA Sucrose synthase 2 OS=Pisum sativum OX=3888 GN=SUS2 PE=2 SV=1 && PF04607:Region found in RelA / SpoT proteins|PF02824:TGS domain|PF00534:Glycosyl transferases group 1|PF04938:Survival motor neuron (SMN) interacting protein 1 (SIP1)|PF00650:CRAL/TRIO domain|PF00862:Sucrose synthase|PF13328:HD domain	Glycos_transf_1
Solyc06g075370.3	508.507	451.245	664.912	144.443	138.288	115.324	541.555	132.685	2.02955	2.11815e-24	1.34683e-22	Solyc06g075370.3	6	46926740	46928546	-	1118	protein_coding	- && sp|Q84TE9|DOF53_ARATH Dof zinc finger protein DOF5.3 OS=Arabidopsis thaliana OX=3702 GN=DOF5.3 PE=2 SV=1 && PF02701:Dof domain, zinc finger	zf-Dof
Solyc03g096800.3	754.846	455.584	680.176	2210.18	2678.98	2038.73	630.202	2309.3	-1.87274	2.17109e-24	1.37664e-22	Solyc03g096800.3	3	60586543	60597075	+	3994	protein_coding	- && sp|Q8W4P8|MEB1_ARATH Membrane protein of ER body 1 OS=Arabidopsis thaliana OX=3702 GN=MEB1 PE=1 SV=1 && -	-
Solyc10g008720.3	92.0062	52.0667	44.8363	405.628	479.717	337.949	62.9697	407.765	-2.69446	3.17478e-24	2.00745e-22	Solyc10g008720.3	10	2782456	2786142	-	1054	protein_coding	- && sp|Q9SHP6|GDL10_ARATH GDSL esterase/lipase At1g28610 OS=Arabidopsis thaliana OX=3702 GN=At1g28610 PE=2 SV=2 && PF00657:GDSL-like Lipase/Acylhydrolase	Lipase_GDSL
Solyc03g117800.3	2102.29	1910.2	2243.72	658.899	700.025	897.522	2085.4	752.148	1.47161	3.29527e-24	2.07785e-22	Solyc03g117800.3	3	68314300	68318649	+	2678	protein_coding	- && sp|Q8H1Z0|CER3_ARATH Very-long-chain aldehyde decarbonylase CER3 OS=Arabidopsis thaliana OX=3702 GN=CER3 PE=1 SV=1 && PF04116:Fatty acid hydroxylase superfamily|PF12076:WAX2 C-terminal domain	-
Solyc03g118850.3	471.903	643.241	442.639	141.475	113.492	123.347	519.261	126.105	2.04124	3.33154e-24	2.0949e-22	Solyc03g118850.3	3	69128391	69133243	-	1589	protein_coding	- && - && -	-
Solyc08g078300.3	15.829	34.7112	29.5728	183.027	234.613	252.71	26.7043	223.45	-3.07005	3.6345e-24	2.27909e-22	Solyc08g078300.3	8	62222506	62225399	-	1798	protein_coding	- && sp|Q05466|HAT4_ARATH Homeobox-leucine zipper protein HAT4 OS=Arabidopsis thaliana OX=3702 GN=HAT4 PE=1 SV=1 && PF02183:Homeobox associated leucine zipper|PF04618:HD-ZIP protein N terminus|PF00046:Homeodomain	HD-ZIP_N
Solyc03g034020.3	1014.05	847.169	907.219	2257.67	2074.32	2584.26	922.811	2305.42	-1.32053	5.70642e-24	3.56848e-22	Solyc03g034020.3	3	5759030	5763802	-	3216	protein_coding	- && sp|O23225|PUB5_ARATH U-box domain-containing protein 5 OS=Arabidopsis thaliana OX=3702 GN=PUB5 PE=3 SV=3 && PF04564:U-box domain	U-box
Solyc02g065220.3	1040.76	1144.38	986.398	2939.32	3008.96	2301.47	1057.18	2749.92	-1.37958	6.52444e-24	4.06881e-22	Solyc02g065220.3	2	36950507	36958509	-	3659	nontranslating_CDS	- && sp|Q8VWZ7|C76B6_CATRO Geraniol 8-hydroxylase OS=Catharanthus roseus OX=4058 GN=CYP76B6 PE=1 SV=1 && PF00067:Cytochrome P450	p450
Solyc10g075070.2	10134.5	7901.13	11723.2	3169.84	3105.29	3845.8	9919.64	3373.64	1.55609	7.1445e-24	4.43556e-22	Solyc10g075070.2	10	58843218	58843830	-	485	protein_coding	Non-specific lipid-transfer protein [Source:UniProtKB/TrEMBL;Acc:K4D1U9] && sp|Q03461|NLTP2_TOBAC Non-specific lipid-transfer protein 2 OS=Nicotiana tabacum OX=4097 PE=3 SV=1 && PF00234:Protease inhibitor/seed storage/LTP family	-
novel.325	176.098	429.551	205.102	1.97867	0	3.00845	270.25	1.66238	7.36389	7.15161e-24	4.43556e-22	-	3	43252641	43254538	+	1898	-	- && - && -	-
Solyc03g123600.3	608.428	738.697	592.411	227.548	207.909	198.558	646.512	211.338	1.61237	7.59581e-24	4.69822e-22	Solyc03g123600.3	3	71906746	71913195	-	1633	protein_coding	- && sp|Q9LDV4|ALAT2_ARATH Alanine aminotransferase 2, mitochondrial OS=Arabidopsis thaliana OX=3702 GN=ALAAT2 PE=1 SV=1 && PF00155:Aminotransferase class I and II	Aminotran_1_2
Solyc09g010860.3	549.069	608.53	476.981	61.3389	137.335	85.2395	544.86	94.6377	2.52328	7.66597e-24	4.72874e-22	Solyc09g010860.3	9	4181541	4184780	-	1195	protein_coding	Expansin [Source:UniProtKB/TrEMBL;Acc:Q9ZP32] && sp|O80932|EXPA3_ARATH Expansin-A3 OS=Arabidopsis thaliana OX=3702 GN=EXPA3 PE=2 SV=1 && PF01357:Pollen allergen|PF03330:Lytic transglycolase	-
Solyc09g082860.3	444.202	526.091	483.659	1417.72	1837.8	1259.54	484.651	1505.02	-1.63535	7.9629e-24	4.89858e-22	Solyc09g082860.3	9	68969730	68975978	+	4029	protein_coding	- && sp|Q9LIK9|APS1_ARATH ATP sulfurylase 1, chloroplastic OS=Arabidopsis thaliana OX=3702 GN=APS1 PE=1 SV=1 && -	-
Solyc08g078040.3	2173.52	1983.96	2412.57	827.086	788.72	978.75	2190.02	864.852	1.34085	8.11119e-24	4.97632e-22	Solyc08g078040.3	8	62029663	62034745	+	3366	protein_coding	- && sp|O81816|MO2_ARATH Monooxygenase 2 OS=Arabidopsis thaliana OX=3702 GN=MO2 PE=2 SV=1 && -	-
Solyc06g005070.2	486.742	310.231	628.662	71.2323	89.649	66.186	475.212	75.6891	2.65047	8.28159e-24	5.06717e-22	Solyc06g005070.2	6	54144	58359	+	2155	protein_coding	- && sp|Q9SX20|PTR18_ARATH Protein NRT1/ PTR FAMILY 3.1 OS=Arabidopsis thaliana OX=3702 GN=NPF3.1 PE=2 SV=1 && PF00854:POT family	-
Solyc03g123560.3	230.51	177.895	320.532	906.233	1112.03	939.64	242.979	985.967	-2.01843	8.37506e-24	5.11059e-22	Solyc03g123560.3	3	71873524	71877856	+	2965	protein_coding	- && sp|Q5F3Z5|DNJB6_CHICK DnaJ homolog subfamily B member 6 OS=Gallus gallus OX=9031 GN=DNAJB6 PE=2 SV=1 && PF00226:DnaJ domain	DnaJ
Solyc03g083480.3	399.683	569.48	827.086	93.987	118.26	90.2536	598.749	100.834	2.56961	8.57858e-24	5.22074e-22	Solyc03g083480.3	3	54789573	54790840	+	1174	protein_coding	- && - && PF13947:Wall-associated receptor kinase galacturonan-binding	-
Solyc11g072470.2	453.106	592.259	571.424	78.1576	82.0193	145.409	538.93	101.862	2.40464	8.87502e-24	5.38671e-22	Solyc11g072470.2	11	55945280	55947668	-	909	protein_coding	- && sp|Q9LQR0|LBD1_ARATH LOB domain-containing protein 1 OS=Arabidopsis thaliana OX=3702 GN=LBD1 PE=2 SV=1 && PF03195:Lateral organ boundaries (LOB) domain	-
Solyc01g060240.3	108.824	100.879	125.923	395.735	389.115	379.065	111.876	387.972	-1.79183	9.24069e-24	5.5937e-22	Solyc01g060240.3	1	69851247	69856124	+	2900	protein_coding	- && - && -	-
Solyc08g082990.3	1068.46	1250.69	1005.48	2745.41	2521.62	2503.03	1108.21	2590.02	-1.22534	9.57807e-24	5.7825e-22	Solyc08g082990.3	8	65726755	65734985	+	4112	protein_coding	Oligopeptide transporter 7 [Source:Projected from Arabidopsis thaliana (AT4G10770) UniProtKB/Swiss-Prot;Acc:O82485] && sp|O82485|OPT7_ARATH Oligopeptide transporter 7 OS=Arabidopsis thaliana OX=3702 GN=OPT7 PE=2 SV=1 && PF03169:OPT oligopeptide transporter protein|PF00069:Protein kinase domain	OPT
Solyc11g069430.2	1393.94	1849.45	1989.01	6300.1	8258.2	4876.7	1744.14	6478.33	-1.89316	1.22166e-23	7.35591e-22	Solyc11g069430.2	11	54305254	54308455	-	1395	protein_coding	- && sp|Q8H5N9|PIP21_ORYSJ Probable aquaporin PIP2-1 OS=Oryza sativa subsp. japonica OX=39947 GN=PIP2-1 PE=2 SV=1 && PF00230:Major intrinsic protein	-
Solyc10g086410.3	1664.03	1453.53	1761.02	4677.59	3544	4378.3	1626.19	4199.96	-1.36854	1.28551e-23	7.71987e-22	Solyc10g086410.3	10	65359904	65363233	+	2329	protein_coding	- && sp|P27322|HSP72_SOLLC Heat shock cognate 70 kDa protein 2 OS=Solanum lycopersicum OX=4081 GN=HSC-2 PE=2 SV=1 && PF00012:Hsp70 protein	HSP70
Solyc06g072130.3	632.171	592.259	1018.83	0	0	0	747.754	0	12.0162	1.35356e-23	8.10709e-22	Solyc06g072130.3	6	44593288	44595398	-	1160	protein_coding	- && sp|O22588|TIP32_ARATH Probable aquaporin TIP3-2 OS=Arabidopsis thaliana OX=3702 GN=TIP3-2 PE=2 SV=1 && PF00230:Major intrinsic protein	-
Solyc03g115540.2	27.7008	20.6098	58.1917	293.833	307.095	287.809	35.5008	296.246	-3.05038	1.37519e-23	8.21494e-22	Solyc03g115540.2	3	66696169	66698412	+	1328	protein_coding	- && sp|Q570R7|PIF7_ARATH Transcription factor PIF7 OS=Arabidopsis thaliana OX=3702 GN=BHLH72 PE=1 SV=2 && PF00010:Helix-loop-helix DNA-binding domain	HLH
Solyc11g069330.1	4293.62	3344.2	2984.95	1142.68	1368.58	1211.4	3540.92	1240.89	1.51266	1.4867e-23	8.85779e-22	Solyc11g069330.1	11	54230379	54231797	-	1419	protein_coding	- && - && -	-
Solyc10g054820.2	23.7435	24.9486	13.3555	150.379	201.233	226.637	20.6826	192.75	-3.22796	1.55235e-23	9.22467e-22	Solyc10g054820.2	10	55924729	55926344	-	1305	protein_coding	- && sp|Q7XSQ9|PIP12_ORYSJ Probable aquaporin PIP1-2 OS=Oryza sativa subsp. japonica OX=39947 GN=PIP1-2 PE=2 SV=3 && PF00230:Major intrinsic protein	-
Solyc11g017440.2	33.6367	28.2028	46.7442	224.58	268.947	204.575	36.1946	232.7	-2.67852	1.65911e-23	9.83338e-22	Solyc11g017440.2	11	8386502	8388221	-	792	protein_coding	Gibberellin-regulated protein 9 [Source:Projected from Arabidopsis thaliana (AT1G22690) UniProtKB/Swiss-Prot;Acc:Q8GWK5] && sp|Q93X17|SNAK2_SOLTU Snakin-2 OS=Solanum tuberosum OX=4113 GN=SN2 PE=1 SV=1 && PF02704:Gibberellin regulated protein	-
Solyc11g062440.2	87.0596	44.4737	64.8695	352.204	526.449	347.978	65.4676	408.877	-2.63931	1.85821e-23	1.09847e-21	Solyc11g062440.2	11	49795914	49802478	-	2191	protein_coding	- && sp|Q40588|ASO_TOBAC L-ascorbate oxidase OS=Nicotiana tabacum OX=4097 GN=AAO PE=2 SV=1 && PF07731:Multicopper oxidase|PF00394:Multicopper oxidase|PF07732:Multicopper oxidase	-
Solyc06g061030.3	2336.76	2749.77	2250.4	1002.2	935.592	1104.1	2445.64	1013.96	1.27011	2.05579e-23	1.21211e-21	Solyc06g061030.3	6	39185345	39201980	+	2631	protein_coding	- && sp|Q6LA43|APRR2_ARATH Two-component response regulator-like APRR2 OS=Arabidopsis thaliana OX=3702 GN=APRR2 PE=2 SV=2 && PF00249:Myb-like DNA-binding domain|PF00072:Response regulator receiver domain	Response_reg
Solyc04g054990.3	2795.8	2515.47	1685.65	558.976	744.849	600.688	2332.31	634.838	1.87696	2.34634e-23	1.37984e-21	Solyc04g054990.3	4	53462680	53464555	+	855	protein_coding	- && sp|O65660|PLAT1_ARATH PLAT domain-containing protein 1 OS=Arabidopsis thaliana OX=3702 GN=PLAT1 PE=1 SV=1 && PF01477:PLAT/LH2 domain	-
Solyc04g054760.3	368.025	489.21	411.158	1097.18	1215.98	1100.09	422.798	1137.75	-1.42938	2.74986e-23	1.61297e-21	Solyc04g054760.3	4	53139383	53143728	-	876	protein_coding	- && sp|Q8VY80|FLZ5_ARATH FCS-Like Zinc finger 5 OS=Arabidopsis thaliana OX=3702 GN=FLZ5 PE=1 SV=1 && PF04570:zinc-finger of the FCS-type, C2-C2	-
Solyc07g053020.2	925.008	845	822.316	1798.62	2163.02	2071.82	864.108	2011.15	-1.21877	2.86895e-23	1.67848e-21	Solyc07g053020.2	7	61564948	61569762	+	3354	protein_coding	- && sp|Q38834|R13L4_ARATH Disease resistance RPP13-like protein 4 OS=Arabidopsis thaliana OX=3702 GN=RPP13L4 PE=1 SV=2 && PF18052:Rx N-terminal domain|PF00931:NB-ARC domain	NB-ARC
Solyc09g065760.3	676.69	649.75	722.15	269.1	249.873	217.611	682.863	245.528	1.47578	3.24053e-23	1.891e-21	Solyc09g065760.3	9	64274781	64277721	+	2176	protein_coding	- && - && PF04720:PDDEXK-like family of unknown function	-
Solyc08g016310.3	425.405	269.012	354.874	1962.85	1238.87	1267.56	349.764	1489.76	-2.08966	3.64339e-23	2.12064e-21	Solyc08g016310.3	8	7194776	7199917	-	3746	protein_coding	- && sp|Q9LNV9|RLP1_ARATH Receptor-like protein 1 OS=Arabidopsis thaliana OX=3702 GN=RLP1 PE=2 SV=2 && PF13855:Leucine rich repeat	-
Solyc01g080020.2	557.973	1053.27	683.991	121.688	169.761	92.2592	765.077	127.903	2.5789	3.96262e-23	2.30055e-21	Solyc01g080020.2	1	79001308	79002938	-	1631	protein_coding	- && sp|P0DO21|GIP2_NICBE Probable aspartic proteinase GIP2 OS=Nicotiana benthamiana OX=4100 GN=GIP2 PE=1 SV=1 && PF14543:Xylanase inhibitor N-terminal|PF14541:Xylanase inhibitor C-terminal	-
Solyc03g005760.1	21974.6	21114.1	21996.5	67489.6	99316.8	55132.9	21695.1	73979.8	-1.76976	4.39076e-23	2.54261e-21	Solyc03g005760.1	3	538200	539003	-	804	protein_coding	Chlorophyll a-b binding protein, chloroplastic [Source:UniProtKB/TrEMBL;Acc:K4BE00] && sp|P07369|CB2G_SOLLC Chlorophyll a-b binding protein 3C, chloroplastic OS=Solanum lycopersicum OX=4081 GN=CAB3C PE=3 SV=1 && PF00504:Chlorophyll A-B binding protein	-
Solyc10g079860.2	2291.25	1431.84	1315.51	347.257	473.041	385.082	1679.53	401.794	2.06334	4.98197e-23	2.87762e-21	Solyc10g079860.2	10	61458331	61459707	-	1254	protein_coding	- && sp|P36401|E13H_TOBAC Glucan endo-1,3-beta-glucosidase, acidic isoform PR-Q' OS=Nicotiana tabacum OX=4097 PE=1 SV=1 && PF00332:Glycosyl hydrolases family 17	Glyco_hydro_17
Solyc12g014420.2	26.7115	40.1348	56.2838	422.447	222.215	413.161	41.0434	352.608	-3.10028	5.04185e-23	2.90482e-21	Solyc12g014420.2	12	5390271	5405218	+	1786	protein_coding	- && sp|Q9FJU9|E1313_ARATH Glucan endo-1,3-beta-glucosidase 13 OS=Arabidopsis thaliana OX=3702 GN=At5g56590 PE=2 SV=1 && PF00332:Glycosyl hydrolases family 17|PF07983:X8 domain	Glyco_hydro_17
Solyc03g116530.3	127.621	299.384	168.851	2.96801	10.4908	13.0366	198.619	8.83183	4.48967	5.75849e-23	3.30931e-21	Solyc03g116530.3	3	67397153	67398567	-	1014	protein_coding	- && - && PF00903:Glyoxalase/Bleomycin resistance protein/Dioxygenase superfamily	Glyoxalase
Solyc05g008200.3	1225.76	1290.82	1045.54	3750.58	2728.57	3968.15	1187.37	3482.43	-1.55252	5.87301e-23	3.3666e-21	Solyc05g008200.3	5	2589345	2598279	+	6559	protein_coding	- && sp|Q9SSJ8|FAB1C_ARATH Putative 1-phosphatidylinositol-3-phosphate 5-kinase FAB1C OS=Arabidopsis thaliana OX=3702 GN=FAB1C PE=2 SV=1 && PF00118:TCP-1/cpn60 chaperonin family|PF01504:Phosphatidylinositol-4-phosphate 5-Kinase	PIP5K
Solyc07g061740.3	474.871	461.008	478.889	1016.05	1091.05	1154.24	471.589	1087.11	-1.20463	7.50402e-23	4.29071e-21	Solyc07g061740.3	7	64829735	64832197	+	1989	protein_coding	- && - && PF13962:Domain of unknown function|PF12796:Ankyrin repeats (3 copies)	-
Solyc12g019410.2	96.9527	120.404	93.4884	496.647	343.336	507.426	103.615	449.136	-2.1179	7.70917e-23	4.39694e-21	Solyc12g019410.2	12	10199654	10206935	-	2401	protein_coding	- && sp|F4IS56|ILK1_ARATH Integrin-linked protein kinase 1 OS=Arabidopsis thaliana OX=3702 GN=ILK1 PE=1 SV=1 && PF12796:Ankyrin repeats (3 copies)|PF07714:Protein tyrosine kinase	Pkinase_Tyr
Solyc01g006290.3	1404.83	1087.98	1341.27	338.353	407.235	486.366	1278.03	410.652	1.6384	7.85946e-23	4.47142e-21	Solyc01g006290.3	1	884367	886987	+	1037	protein_coding	- && sp|P11965|PERX_TOBAC Lignin-forming anionic peroxidase OS=Nicotiana tabacum OX=4097 PE=2 SV=1 && PF00141:Peroxidase	-
Solyc05g010340.3	552.037	425.212	538.035	1392	1230.29	1504.23	505.095	1375.5	-1.4442	9.23812e-23	5.24263e-21	Solyc05g010340.3	5	4485975	4495218	+	2798	protein_coding	- && sp|Q9C664|TTM2_ARATH Inorganic pyrophosphatase TTM2 OS=Arabidopsis thaliana OX=3702 GN=TTM2 PE=1 SV=1 && PF01928:CYTH domain|PF00485:Phosphoribulokinase / Uridine kinase family	-
Solyc02g085180.3	40.5619	41.2195	58.1917	226.558	305.188	243.685	46.6577	258.477	-2.46647	1.02209e-22	5.78592e-21	Solyc02g085180.3	2	48793530	48798997	-	4135	protein_coding	- && sp|Q9FRL3|ERDL6_ARATH Sugar transporter ERD6-like 6 OS=Arabidopsis thaliana OX=3702 GN=At1g75220 PE=1 SV=1 && PF00561:alpha/beta hydrolase fold	Abhydrolase_1
Solyc02g084360.3	4838.73	5198	5045.51	2198.31	2581.7	2064.8	5027.41	2281.6	1.13961	1.06798e-22	6.02685e-21	Solyc02g084360.3	2	48032600	48035530	+	1292	protein_coding	V-type proton ATPase proteolipid subunit [Source:UniProtKB/TrEMBL;Acc:K4BAV2] && sp|P59228|VATL2_ARATH V-type proton ATPase subunit c2 OS=Arabidopsis thaliana OX=3702 GN=VHA-c2 PE=2 SV=1 && PF00137:ATP synthase subunit C	-
Solyc09g098540.3	855.756	707.24	882.416	2110.26	1810.15	2069.82	815.137	1996.74	-1.29175	1.06996e-22	6.02685e-21	Solyc09g098540.3	9	72853433	72857261	-	3677	protein_coding	- && sp|Q9MA41|CTL1_ARATH Chitinase-like protein 1 OS=Arabidopsis thaliana OX=3702 GN=CTL1 PE=1 SV=1 && -	-
Solyc09g009810.1	485.753	546.701	442.639	125.646	160.224	155.437	491.698	147.102	1.73996	1.16552e-22	6.54882e-21	Solyc09g009810.1	9	3297135	3297710	-	576	protein_coding	- && - && PF14009:Domain of unknown function (DUF4228)	-
Solyc05g047460.3	756.825	661.682	766.032	1858.96	1568.86	1694.76	728.18	1707.53	-1.22888	1.20926e-22	6.7778e-21	Solyc05g047460.3	5	59755089	59761857	-	4315	protein_coding	Auxin response factor [Source:UniProtKB/TrEMBL;Acc:K4C0Y0] && sp|Q6Z2W3|ARFE_ORYSJ Auxin response factor 5 OS=Oryza sativa subsp. japonica OX=39947 GN=ARF5 PE=2 SV=2 && PF02309:AUX/IAA family|PF06507:Auxin response factor|PF02362:B3 DNA binding domain	Auxin_resp
Solyc07g047770.3	1187.18	1323.36	1168.6	2814.66	2577.88	2485.98	1226.38	2626.18	-1.09895	1.29006e-22	7.21288e-21	Solyc07g047770.3	7	59087404	59099027	-	5593	protein_coding	Histidine kinase 2 [Source:Projected from Arabidopsis thaliana (AT5G35750) UniProtKB/Swiss-Prot;Acc:Q9C5U2] && sp|Q9C5U2|AHK2_ARATH Histidine kinase 2 OS=Arabidopsis thaliana OX=3702 GN=AHK2 PE=1 SV=1 && PF00072:Response regulator receiver domain|PF02518:Histidine kinase-, DNA gyrase B-, and HSP90-like ATPase|PF00512:His Kinase A (phospho-acceptor) domain|PF03924:CHASE domain	HATPase_c
Solyc05g016720.3	185.991	226.707	202.24	36.6055	28.6114	16.0451	204.979	27.0873	2.91763	1.38035e-22	7.69876e-21	Solyc05g016720.3	5	18007303	18014666	-	460	protein_coding	- && - && -	-
Solyc12g006225.1	588.642	432.805	537.081	164.23	149.733	129.363	519.509	147.775	1.81419	1.6268e-22	9.05109e-21	Solyc12g006225.1	12	744079	744669	+	591	protein_coding	- && - && -	-
Solyc11g069470.2	932.923	984.929	977.812	2090.47	1896.93	1968.53	965.221	1985.31	-1.04048	1.71918e-22	9.54163e-21	Solyc11g069470.2	11	54360713	54367512	+	3869	protein_coding	Homeobox-leucine zipper protein REVOLUTA [Source:Projected from Arabidopsis thaliana (AT5G60690) UniProtKB/Swiss-Prot;Acc:Q9SE43] && sp|Q9SE43|REV_ARATH Homeobox-leucine zipper protein REVOLUTA OS=Arabidopsis thaliana OX=3702 GN=REV PE=1 SV=2 && PF08670:MEKHLA domain|PF00046:Homeodomain|PF01852:START domain	START
Solyc06g068980.3	360.11	354.705	365.368	855.777	807.794	892.508	360.061	852.026	-1.24232	1.88684e-22	1.04467e-20	Solyc06g068980.3	6	42906670	42912361	-	2362	protein_coding	- && sp|Q9C9U5|SIS8_ARATH Probable serine/threonine-protein kinase SIS8 OS=Arabidopsis thaliana OX=3702 GN=SIS8 PE=1 SV=1 && PF07714:Protein tyrosine kinase	Pkinase_Tyr
Solyc06g073540.3	2573.2	2095.69	2793.2	885.457	886.953	612.721	2487.36	795.044	1.64549	1.91507e-22	1.05771e-20	Solyc06g073540.3	6	45477054	45482654	+	2826	protein_coding	- && sp|Q9ZVD5|AGO4_ARATH Protein argonaute 4 OS=Arabidopsis thaliana OX=3702 GN=AGO4 PE=1 SV=2 && PF16488:Argonaute linker 2 domain|PF16487:Mid domain of argonaute|PF02171:Piwi domain|PF16486:N-terminal domain of argonaute|PF02170:PAZ domain|PF08699:Argonaute linker 1 domain	Piwi
Solyc02g088270.3	412.544	502.227	600.997	57.3816	51.5005	118.332	505.256	75.7382	2.73999	1.92042e-22	1.0581e-20	Solyc02g088270.3	2	51050113	51054343	+	3937	protein_coding	- && sp|Q9FKA5|Y5957_ARATH Uncharacterized protein At5g39570 OS=Arabidopsis thaliana OX=3702 GN=At5g39570 PE=1 SV=1 && -	-
Solyc10g006330.3	473.881	406.771	389.217	999.231	1120.61	1042.93	423.29	1054.26	-1.31653	1.92516e-22	1.05814e-20	Solyc10g006330.3	10	962094	964742	+	2649	protein_coding	- && sp|Q9C8E6|PMI1_ARATH Protein PLASTID MOVEMENT IMPAIRED 1 OS=Arabidopsis thaliana OX=3702 GN=PMI1 PE=1 SV=1 && PF10358:N-terminal C2 in EEIG1 and EHBP1 proteins	-
Solyc04g082120.3	422.437	329.756	465.534	1472.13	1125.38	1797.05	405.909	1464.85	-1.85037	2.34306e-22	1.28472e-20	Solyc04g082120.3	4	65990354	65994999	+	2664	protein_coding	- && sp|Q9QUR6|PPCE_MOUSE Prolyl endopeptidase OS=Mus musculus OX=10090 GN=Prep PE=1 SV=1 && PF02897:Prolyl oligopeptidase, N-terminal beta-propeller domain|PF00326:Prolyl oligopeptidase family	-
Solyc07g045440.1	227.542	104.133	171.713	1010.11	685.719	1178.31	167.796	958.048	-2.51116	2.36513e-22	1.2937e-20	Solyc07g045440.1	7	58665087	58666316	-	1230	protein_coding	- && sp|Q9SU13|FLA2_ARATH Fasciclin-like arabinogalactan protein 2 OS=Arabidopsis thaliana OX=3702 GN=FLA2 PE=2 SV=1 && PF02469:Fasciclin domain	-
Solyc12g009560.2	3357.73	3222.71	3275.91	7061.89	6260.17	6149.28	3285.45	6490.44	-0.982187	2.93706e-22	1.60267e-20	Solyc12g009560.2	12	2815688	2819430	+	2884	protein_coding	EIN3-binding F-box protein 1 [Source:UniProtKB/TrEMBL;Acc:Q2PQJ1] && sp|Q708Y0|EBF2_ARATH EIN3-binding F-box protein 2 OS=Arabidopsis thaliana OX=3702 GN=EBF2 PE=1 SV=1 && -	-
Solyc09g092480.2	2360.5	3644.67	3398.02	585.688	736.266	1022.87	3134.4	781.609	2.00373	2.96432e-22	1.61367e-20	Solyc09g092480.2	9	72036747	72046299	+	3945	protein_coding	- && sp|K4CWS6|U75C1_SOLLC UDP-glycosyltransferase 75C1 OS=Solanum lycopersicum OX=4081 GN=UGT75C1 PE=1 SV=1 && PF00201:UDP-glucoronosyl and UDP-glucosyl transferase	UDPGT
Solyc04g008370.2	38.5832	27.1181	30.5268	191.931	177.391	210.592	32.076	193.305	-2.58812	3.01838e-22	1.63917e-20	Solyc04g008370.2	4	2012557	2015635	+	1969	protein_coding	- && sp|Q9SXB8|Y1133_ARATH G-type lectin S-receptor-like serine/threonine-protein kinase At1g11330 OS=Arabidopsis thaliana OX=3702 GN=At1g11330 PE=1 SV=3 && PF08276:PAN-like domain|PF01453:D-mannose binding lectin|PF00954:S-locus glycoprotein domain	B_lectin
Solyc02g036370.3	545.112	393.755	670.636	139.497	110.631	100.282	536.501	116.803	2.2004	3.54437e-22	1.92022e-20	Solyc02g036370.3	2	31082538	31085374	-	2182	protein_coding	- && sp|F4KGY6|RVE1_ARATH Protein REVEILLE 1 OS=Arabidopsis thaliana OX=3702 GN=RVE1 PE=1 SV=1 && PF00249:Myb-like DNA-binding domain	Myb_DNA-binding
Solyc01g010180.3	244.36	266.842	220.365	619.325	749.618	685.927	243.856	684.957	-1.49145	3.87751e-22	2.0957e-20	Solyc01g010180.3	1	4911659	4912579	+	801	protein_coding	- && - && -	-
Solyc12g006230.2	1295.01	1069.54	1212.49	494.669	506.421	426.197	1192.35	475.762	1.32555	4.72244e-22	2.5463e-20	Solyc12g006230.2	12	745272	747708	-	881	protein_coding	- && sp|Q9SI09|XERIC_ARATH Probable E3 ubiquitin-protein ligase XERICO OS=Arabidopsis thaliana OX=3702 GN=XERICO PE=1 SV=1 && PF13639:Ring finger domain	-
Solyc04g081960.1	305.698	317.824	421.652	81.1257	71.5284	92.2592	348.391	81.6378	2.09508	5.88912e-22	3.16784e-20	Solyc04g081960.1	4	65882624	65883331	-	708	protein_coding	- && sp|Q9SGS5|Y1607_ARATH Uncharacterized protein At1g76070 OS=Arabidopsis thaliana OX=3702 GN=At1g76070 PE=1 SV=1 && -	-
Solyc02g081170.3	7073.59	10089	7909.31	3105.53	3155.83	3514.88	8357.3	3258.75	1.35866	9.98962e-22	5.36086e-20	Solyc02g081170.3	2	45788127	45790041	-	1284	protein_coding	Plastid lipid associated protein CHRC [Source:UniProtKB/TrEMBL;Acc:Q0ZPA3] && sp|P80471|LIPC_SOLTU Light-induced protein, chloroplastic OS=Solanum tuberosum OX=4113 PE=1 SV=2 && PF04755:PAP_fibrillin	-
Solyc10g079950.2	3446.77	3215.12	2971.59	1068.48	1083.42	1480.16	3211.16	1210.69	1.40741	1.26281e-21	6.76082e-20	Solyc10g079950.2	10	61506608	61515003	-	2712	protein_coding	- && sp|P56725|ZOX_PHAVU Zeatin O-xylosyltransferase OS=Phaseolus vulgaris OX=3885 GN=ZOX1 PE=2 SV=1 && PF00201:UDP-glucoronosyl and UDP-glucosyl transferase	UDPGT
Solyc08g075570.3	428.373	850.424	379.677	2762.23	2451.04	2784.82	552.824	2666.03	-2.27109	1.2838e-21	6.85698e-20	Solyc08g075570.3	8	59854792	59858311	+	2595	protein_coding	- && sp|F4KD71|DUR3_ARATH Urea-proton symporter DUR3 OS=Arabidopsis thaliana OX=3702 GN=DUR3 PE=1 SV=1 && PF00474:Sodium:solute symporter family	-
Solyc02g093980.3	147.408	103.049	117.337	689.568	405.328	562.581	122.598	552.492	-2.17047	1.53302e-21	8.16889e-20	Solyc02g093980.3	2	55293174	55301648	+	5978	protein_coding	- && sp|Q8L7W7|KAD7_ARATH Probable adenylate kinase 7, mitochondrial OS=Arabidopsis thaliana OX=3702 GN=At3g01820 PE=2 SV=1 && -	-
Solyc12g006510.2	2246.73	2160.77	2177.9	1063.54	1155.9	1127.17	2195.13	1115.53	0.976545	1.54912e-21	8.23536e-20	Solyc12g006510.2	12	1015299	1049113	+	7132	protein_coding	- && sp|E7DN63|BAMS_SOLLC Beta-amyrin synthase OS=Solanum lycopersicum OX=4081 GN=TTS1 PE=1 SV=1 && PF13249:Squalene-hopene cyclase N-terminal domain|PF13243:Squalene-hopene cyclase C-terminal domain	-
Solyc06g005475.1	231.499	169.217	115.43	4.94669	9.53712	17.0479	172.049	10.5106	4.03564	1.55779e-21	8.26211e-20	Solyc06g005475.1	6	485891	486174	-	210	protein_coding	- && sp|Q41050|OEP16_PEA Outer envelope pore protein 16, chloroplastic OS=Pisum sativum OX=3888 GN=OEP16 PE=1 SV=1 && -	-
Solyc02g079170.3	382.864	451.245	422.606	946.796	1015.7	1118.14	418.905	1026.88	-1.29409	1.61218e-21	8.53063e-20	Solyc02g079170.3	2	44337085	44343054	+	2276	protein_coding	- && sp|Q94BV7|NDB2_ARATH External alternative NAD(P)H-ubiquinone oxidoreductase B2, mitochondrial OS=Arabidopsis thaliana OX=3702 GN=NDB2 PE=1 SV=1 && PF00036:EF hand|PF07992:Pyridine nucleotide-disulphide oxidoreductase	Pyr_redox_2
Solyc02g078590.1	99.9207	87.8626	130.693	376.937	478.764	393.104	106.159	416.269	-1.96833	1.68009e-21	8.86934e-20	Solyc02g078590.1	2	43819489	43820778	+	1290	protein_coding	- && sp|P0C8Q4|Y4990_ARATH Uncharacterized protein At4g19900 OS=Arabidopsis thaliana OX=3702 GN=At4g19900 PE=2 SV=1 && PF04572:Alpha 1,4-glycosyltransferase conserved region|PF04488:Glycosyltransferase sugar-binding region containing DXD motif	Gly_transf_sug
Solyc10g024420.2	210.724	253.825	259.478	53.4242	53.4079	56.1578	241.342	54.33	2.15133	1.71119e-21	9.01254e-20	Solyc10g024420.2	10	14070501	14079195	-	6432	protein_coding	- && sp|Q9M1C7|AB9C_ARATH ABC transporter C family member 9 OS=Arabidopsis thaliana OX=3702 GN=ABCC9 PE=2 SV=2 && -	-
Solyc02g089065.1	1133.75	1198.62	1347	2929.43	3069.05	2497.02	1226.46	2831.83	-1.20712	1.77396e-21	9.32148e-20	Solyc02g089065.1	2	51607790	51609953	+	823	protein_coding	- && sp|B3H4F1|SP1L1_ARATH Protein SPIRAL1-like 1 OS=Arabidopsis thaliana OX=3702 GN=SP1L1 PE=2 SV=1 && -	-
Solyc03g113220.3	1819.35	2309.38	2095.86	4400.57	5586.85	5022.11	2074.86	5003.18	-1.27005	1.91353e-21	1.00317e-19	Solyc03g113220.3	3	64917235	64920819	-	1823	protein_coding	- && sp|Q5GI04|HIR1_CAPAN Hypersensitive-induced reaction 1 protein OS=Capsicum annuum OX=4072 GN=HIR1 PE=1 SV=1 && PF01145:SPFH domain / Band 7 family	-
Solyc02g079930.3	120.696	119.32	153.588	14.8401	8.58341	7.01972	131.201	10.1477	3.69385	1.92299e-21	1.0058e-19	Solyc02g079930.3	2	44872357	44876118	-	1398	protein_coding	Phosphosulfolactate synthase-related protein [Source:UniProtKB/TrEMBL;Acc:Q4VUC5] && sp|Q8GWL1|HSA32_ARATH Protein HEAT-STRESS-ASSOCIATED 32 OS=Arabidopsis thaliana OX=3702 GN=HSA32 PE=2 SV=1 && PF02679:(2R)-phospho-3-sulfolactate synthase (ComA)	ComA
Solyc02g077970.3	273.051	267.927	309.084	0	0	3.00845	283.354	1.00282	8.17285	1.93197e-21	1.00818e-19	Solyc02g077970.3	2	43360007	43361471	-	1073	protein_coding	- && - && -	-
Solyc03g094120.3	360.11	408.941	442.639	55.4029	50.5468	107.301	403.897	71.0837	2.50854	1.9431e-21	1.01166e-19	Solyc03g094120.3	3	57301035	57303071	-	1458	protein_coding	- && sp|Q3E6Y3|Y1869_ARATH Uncharacterized protein At1g28695 OS=Arabidopsis thaliana OX=3702 GN=At1g28695 PE=2 SV=1 && PF03407:Nucleotide-diphospho-sugar transferase	-
Solyc01g009170.3	2524.73	2643.47	2314.31	5826.21	5780.45	4784.44	2494.17	5463.7	-1.1315	2.04431e-21	1.06192e-19	Solyc01g009170.3	1	3137326	3139805	-	1781	protein_coding	- && sp|O24606|EIN3_ARATH Protein ETHYLENE INSENSITIVE 3 OS=Arabidopsis thaliana OX=3702 GN=EIN3 PE=1 SV=1 && PF04873:Ethylene insensitive 3	EIN3
Solyc02g078020.3	1049.66	1136.79	937.745	440.255	422.495	448.259	1041.4	437.003	1.25246	2.14338e-21	1.11084e-19	Solyc02g078020.3	2	43394929	43401036	-	3636	protein_coding	Protein SMG7L [Source:Projected from Arabidopsis thaliana (AT1G28260) UniProtKB/Swiss-Prot;Acc:Q9FZ99] && sp|Q9FZ99|SMG7L_ARATH Protein SMG7L OS=Arabidopsis thaliana OX=3702 GN=SMG7L PE=2 SV=1 && PF10373:Est1 DNA/RNA binding domain|PF10374:Telomerase activating protein Est1	-
Solyc01g101040.3	1453.3	1624.92	1461.47	2950.2	2936.48	3126.78	1513.23	3004.49	-0.989787	2.44389e-21	1.26369e-19	Solyc01g101040.3	1	90777137	90781979	+	1865	protein_coding	ATP-citrate synthase alpha chain protein 3 [Source:Projected from Arabidopsis thaliana (AT1G09430) UniProtKB/Swiss-Prot;Acc:O80526] && sp|Q2QZ86|ACLA2_ORYSJ ATP-citrate synthase alpha chain protein 2 OS=Oryza sativa subsp. japonica OX=39947 GN=ACLA-2 PE=2 SV=2 && PF16114:ATP citrate lyase citrate-binding|PF08442:ATP-grasp domain	-
Solyc03g025810.3	344.281	531.515	570.47	0	0	0	482.089	0	11.3823	2.54938e-21	1.31525e-19	Solyc03g025810.3	3	3233390	3235734	-	2059	protein_coding	- && sp|Q04980|LTI65_ARATH Low-temperature-induced 65 kDa protein OS=Arabidopsis thaliana OX=3702 GN=LTI65 PE=2 SV=2 && PF07918:CAP160 repeat	-
Solyc06g075170.1	149.386	238.639	163.128	20.7761	27.6577	18.0507	183.718	22.1615	3.04721	2.92199e-21	1.50406e-19	Solyc06g075170.1	6	46795941	46796432	-	492	protein_coding	- && - && PF04520:Senescence regulator	-
Solyc01g106060.3	1174.32	1037	1418.54	394.746	478.764	364.023	1209.95	412.511	1.55244	3.21196e-21	1.64958e-19	Solyc01g106060.3	1	93934323	93940059	-	1175	protein_coding	- && sp|O82225|GGP5_ARATH Gamma-glutamyl peptidase 5 OS=Arabidopsis thaliana OX=3702 GN=GGP5 PE=2 SV=1 && PF00117:Glutamine amidotransferase class-I	GATase
novel.711	1070.44	1007.71	888.139	341.321	374.809	427.2	988.762	381.11	1.37541	3.24587e-21	1.66323e-19	-	9	11055018	11057742	-	2725	-	- && - && -	-
Solyc05g041200.3	2924.41	4324.79	2919.13	1025.94	1246.5	1144.21	3389.44	1138.89	1.57313	3.75912e-21	1.92189e-19	Solyc05g041200.3	5	51104563	51109046	-	1697	protein_coding	4-hydroxyphenylpyruvate dioxygenase [Source:UniProtKB/TrEMBL;Acc:K4C0A1] && sp|O23920|HPPD_DAUCA 4-hydroxyphenylpyruvate dioxygenase OS=Daucus carota OX=4039 PE=2 SV=1 && -	-
Solyc05g010423.1	6312.81	5915	5311.67	2270.53	1886.44	2700.59	5846.49	2285.85	1.35494	4.02762e-21	2.05454e-19	Solyc05g010423.1	5	4655837	4658080	-	207	protein_coding	- && - && -	-
Solyc09g091430.3	227.542	202.843	131.647	608.442	849.758	846.378	187.344	768.193	-2.03715	4.18038e-21	2.12768e-19	Solyc09g091430.3	9	71178811	71183391	-	1973	protein_coding	Pectate lyase [Source:UniProtKB/TrEMBL;Acc:K4CWG9] && sp|Q93WF1|PLY20_ARATH Probable pectate lyase 20 OS=Arabidopsis thaliana OX=3702 GN=At5g48900 PE=2 SV=1 && PF00544:Pectate lyase	-
Solyc12g057120.2	990.303	950.218	1131.4	2086.51	2220.24	2316.51	1023.97	2207.75	-1.10791	4.64872e-21	2.36076e-19	Solyc12g057120.2	12	64142644	64148469	+	1654	protein_coding	- && sp|P93208|14332_SOLLC 14-3-3 protein 2 OS=Solanum lycopersicum OX=4081 GN=TFT2 PE=3 SV=2 && PF02297:Cytochrome oxidase c subunit VIb|PF00244:14-3-3 protein	-
novel.724	366.046	280.943	391.125	88.051	87.7415	94.2648	346.038	90.0191	1.94403	5.23951e-21	2.65484e-19	-	9	61640805	61643491	-	2687	-	- && - && -	-
Solyc09g098080.3	913.136	500.058	729.782	69.2536	82.973	164.462	714.325	105.563	2.75986	5.81912e-21	2.94196e-19	Solyc09g098080.3	9	72483607	72487492	+	1485	protein_coding	- && sp|Q6VAB2|U71E1_STERE UDP-glycosyltransferase 71E1 OS=Stevia rebaudiana OX=55670 GN=UGT71E1 PE=2 SV=1 && PF00201:UDP-glucoronosyl and UDP-glucosyl transferase	UDPGT
Solyc11g066130.1	249.307	260.334	320.532	44.5202	58.1765	71.2	276.724	57.9656	2.25624	6.13459e-21	3.09456e-19	Solyc11g066130.1	11	52101254	52102012	+	759	protein_coding	Osmotin-like protein [Source:UniProtKB/Swiss-Prot;Acc:Q41350] && sp|Q41350|OLP1_SOLLC Osmotin-like protein OS=Solanum lycopersicum OX=4081 PE=1 SV=1 && PF00314:Thaumatin family	Thaumatin
Solyc01g100940.2	185.991	173.556	237.537	31.6588	39.1022	33.093	199.028	34.618	2.52337	6.38338e-21	3.21292e-19	Solyc01g100940.2	1	90708928	90709628	-	701	protein_coding	- && - && PF15699:NPR1 interacting	-
Solyc03g080190.3	655.915	744.121	581.917	1833.24	1465.86	1691.75	660.651	1663.62	-1.33306	6.78569e-21	3.40786e-19	Solyc03g080190.3	3	53506807	53511919	-	1655	protein_coding	- && sp|Q9FLV0|DMR6_ARATH Protein DOWNY MILDEW RESISTANCE 6 OS=Arabidopsis thaliana OX=3702 GN=DMR6 PE=1 SV=1 && PF14226:non-haem dioxygenase in morphine synthesis N-terminal|PF03171:2OG-Fe(II) oxygenase superfamily	2OG-FeII_Oxy
Solyc06g072430.2	123.664	144.268	113.522	417.5	402.467	381.071	127.151	400.346	-1.65722	7.4063e-21	3.71132e-19	Solyc06g072430.2	6	44824865	44826012	+	897	protein_coding	- && sp|O65373|BAG5_ARATH BAG family molecular chaperone regulator 5, mitochondrial OS=Arabidopsis thaliana OX=3702 GN=BAG5 PE=1 SV=1 && PF02179:BAG domain	-
Solyc10g085000.2	133.557	181.149	134.509	492.69	455.875	473.33	149.738	473.965	-1.66525	9.60232e-21	4.80116e-19	Solyc10g085000.2	10	64469004	64473929	+	2057	protein_coding	- && sp|Q9FIL1|BSK5_ARATH Serine/threonine-protein kinase BSK5 OS=Arabidopsis thaliana OX=3702 GN=BSK5 PE=1 SV=1 && PF07714:Protein tyrosine kinase	Pkinase_Tyr
Solyc10g086240.2	1093.19	626.97	954.917	2779.05	2857.32	2768.78	891.693	2801.72	-1.65098	9.72515e-21	4.85189e-19	Solyc10g086240.2	10	65247697	65249593	-	1579	protein_coding	Glycosyltransferase (Fragment) [Source:Projected from Arabidopsis thaliana (AT2G36970) UniProtKB/TrEMBL;Acc:W8Q6X6] && sp|Q9SJL0|U86A1_ARATH UDP-glycosyltransferase 86A1 OS=Arabidopsis thaliana OX=3702 GN=UGT86A1 PE=2 SV=1 && PF00201:UDP-glucoronosyl and UDP-glucosyl transferase	UDPGT
Solyc03g122310.3	1283.14	1955.76	1339.36	481.807	456.828	533.499	1526.09	490.711	1.63659	9.83124e-21	4.89406e-19	Solyc03g122310.3	3	71656397	71664130	-	2543	protein_coding	- && sp|Q9SYG7|AL7B4_ARATH Aldehyde dehydrogenase family 7 member B4 OS=Arabidopsis thaliana OX=3702 GN=ALDH7B4 PE=2 SV=3 && -	-
Solyc10g007930.3	2438.66	2504.63	2031.94	1079.37	1044.32	1069	2325.08	1064.23	1.12726	1.03861e-20	5.15897e-19	Solyc10g007930.3	10	2088930	2092430	-	1012	protein_coding	- && sp|W8JWW3|CA225_CATRO Cytochrome P450 72A225 OS=Catharanthus roseus OX=4058 GN=CYP72A225 PE=2 SV=1 && PF00067:Cytochrome P450	p450
Solyc05g007890.3	590.62	583.581	657.28	253.27	222.215	226.637	610.494	234.041	1.38376	1.04295e-20	5.16919e-19	Solyc05g007890.3	5	2340247	2342600	+	1608	protein_coding	- && sp|F4I274|PHL8_ARATH Myb family transcription factor PHL8 OS=Arabidopsis thaliana OX=3702 GN=PHL8 PE=2 SV=1 && PF00249:Myb-like DNA-binding domain|PF14379:MYB-CC type transfactor, LHEQLE motif	Myb_DNA-binding
Solyc04g054980.3	2875.93	3505.83	2916.26	1244.59	1443.92	1430.02	3099.34	1372.84	1.17456	1.0743e-20	5.31298e-19	Solyc04g054980.3	4	53457374	53458069	+	624	protein_coding	- && sp|O65660|PLAT1_ARATH PLAT domain-containing protein 1 OS=Arabidopsis thaliana OX=3702 GN=PLAT1 PE=1 SV=1 && PF01477:PLAT/LH2 domain	-
Solyc12g036470.2	38.5832	23.8639	64.8695	314.609	247.965	325.916	42.4389	296.163	-2.79373	1.30182e-20	6.42421e-19	Solyc12g036470.2	12	46823800	46826446	+	1228	protein_coding	- && sp|Q8GZ13|BEE1_ARATH Transcription factor BEE 1 OS=Arabidopsis thaliana OX=3702 GN=BEE1 PE=1 SV=1 && -	-
Solyc04g078090.3	990.303	1341.8	1071.3	324.503	427.263	412.158	1134.47	387.975	1.54739	1.48991e-20	7.33645e-19	Solyc04g078090.3	4	63021946	63026816	+	2062	protein_coding	- && sp|Q9STX1|ACBP3_ARATH Acyl-CoA-binding domain-containing protein 3 OS=Arabidopsis thaliana OX=3702 GN=ACBP3 PE=1 SV=1 && PF00887:Acyl CoA binding protein	-
Solyc09g015770.3	5158.28	4958.27	5465.25	2699.9	2888.8	2767.78	5193.94	2785.49	0.898947	1.56809e-20	7.70469e-19	Solyc09g015770.3	9	10988362	10990402	-	1347	protein_coding	WRKY3 [Source:UniProtKB/TrEMBL;Acc:I3NN77] && sp|K4BIZ9|WRK70_SOLLC WRKY DNA-binding transcription factor 70 OS=Solanum lycopersicum OX=4081 GN=WRKY70 PE=2 SV=1 && PF03106:WRKY DNA -binding domain	WRKY
Solyc11g072310.2	108.824	176.81	143.094	1.97867	0	4.01127	142.91	1.99665	6.18191	1.80791e-20	8.86382e-19	Solyc11g072310.2	11	55803327	55805996	+	1411	protein_coding	Gibberellin 20-oxidase-3 [Source:UniProtKB/TrEMBL;Acc:Q9ZPP2] && sp|Q39110|GAOX1_ARATH Gibberellin 20 oxidase 1 OS=Arabidopsis thaliana OX=3702 GN=GA20OX1 PE=2 SV=2 && PF03171:2OG-Fe(II) oxygenase superfamily|PF14226:non-haem dioxygenase in morphine synthesis N-terminal	2OG-FeII_Oxy
Solyc09g019980.3	52.4336	80.2696	57.2378	319.556	277.53	252.71	63.3137	283.265	-2.16638	1.89072e-20	9.23684e-19	Solyc09g019980.3	9	17899426	17904643	+	1426	protein_coding	- && sp|Q0WRW8|B561K_ARATH Cytochrome b561 and DOMON domain-containing protein At3g07570 OS=Arabidopsis thaliana OX=3702 GN=At3g07570 PE=2 SV=1 && PF03351:DOMON domain|PF03188:Eukaryotic cytochrome b561	Cytochrom_B561
Solyc04g082480.3	454.095	476.194	440.731	1057.6	1114.89	1431.02	457.007	1201.17	-1.39435	1.89213e-20	9.23684e-19	Solyc04g082480.3	4	66205510	66210941	+	3857	protein_coding	- && sp|Q9LE38|NLP4_ARATH Protein NLP4 OS=Arabidopsis thaliana OX=3702 GN=NLP4 PE=2 SV=1 && PF00564:PB1 domain|PF02042:RWP-RK domain	RWP-RK
Solyc04g063210.3	2368.42	2459.07	1565.45	628.229	585.579	769.161	2130.98	660.99	1.68877	2.00974e-20	9.78995e-19	Solyc04g063210.3	4	55359681	55363040	-	2580	protein_coding	- && sp|Q9C5D7|CAMT3_ARATH Probable caffeoyl-CoA O-methyltransferase At4g26220 OS=Arabidopsis thaliana OX=3702 GN=At4g26220 PE=2 SV=1 && PF01596:O-methyltransferase	-
Solyc04g074730.1	800.355	937.201	1506.31	274.046	259.41	279.786	1081.29	271.081	1.99642	2.11308e-20	1.02713e-18	Solyc04g074730.1	4	60752619	60753014	+	396	protein_coding	- && - && -	-
Solyc08g023440.3	2575.18	2985.16	2321.95	881.499	420.587	678.907	2627.43	660.331	1.99258	2.19021e-20	1.06235e-18	Solyc08g023440.3	8	27934187	27940103	+	2685	protein_coding	Hyperosmolality-gated Ca2+ permeable channel 3.1 [Source:Projected from Arabidopsis thaliana (AT1G30360) UniProtKB/TrEMBL;Acc:A0A097NUQ9] && sp|A9LIW2|CSC1L_BRAJU CSC1-like protein ERD4 OS=Brassica juncea OX=3707 GN=ERD4 PE=3 SV=2 && PF13967:Late exocytosis, associated with Golgi transport|PF14703:Cytosolic domain of 10TM putative phosphate transporter|PF02714:Calcium-dependent channel, 7TM regio…	-
Solyc04g076670.3	1571.03	1409.06	1498.68	691.547	735.312	739.076	1492.92	721.979	1.04828	2.29115e-20	1.10893e-18	Solyc04g076670.3	4	61643835	61649378	-	1497	protein_coding	- && - && -	-
Solyc03g005770.2	1867.82	1532.71	1839.24	25950.3	58023.9	22308.7	1746.59	35427.6	-4.34224	2.62011e-20	1.26546e-18	Solyc03g005770.2	3	540999	543842	+	1545	protein_coding	- && sp|P07369|CB2G_SOLLC Chlorophyll a-b binding protein 3C, chloroplastic OS=Solanum lycopersicum OX=4081 GN=CAB3C PE=3 SV=1 && PF00504:Chlorophyll A-B binding protein	-
Solyc08g083060.3	2708.74	3670.71	2600.5	7266.68	7681.2	7172.15	2993.32	7373.34	-1.30087	3.11262e-20	1.50014e-18	Solyc08g083060.3	8	65762070	65766199	+	3636	protein_coding	YSL1 [Source:Projected from Arabidopsis thaliana (AT4G24120) UniProtKB/TrEMBL;Acc:A0A178V2Q5] && sp|Q6R3L0|YSL1_ARATH Metal-nicotianamine transporter YSL1 OS=Arabidopsis thaliana OX=3702 GN=YSL1 PE=2 SV=2 && PF03169:OPT oligopeptide transporter protein	OPT
Solyc04g074700.3	40.5619	32.5417	50.56	204.793	196.465	243.685	41.2212	214.981	-2.37687	3.17063e-20	1.52486e-18	Solyc04g074700.3	4	60703139	60705132	-	1533	protein_coding	- && sp|P46668|ATHB6_ARATH Homeobox-leucine zipper protein ATHB-6 OS=Arabidopsis thaliana OX=3702 GN=ATHB-6 PE=1 SV=1 && PF02183:Homeobox associated leucine zipper|PF00046:Homeodomain	Homeobox
Solyc08g068770.2	1527.5	1704.1	2976.36	487.743	553.153	517.454	2069.32	519.45	1.99426	3.30585e-20	1.58653e-18	Solyc08g068770.2	8	57962612	57963926	-	773	protein_coding	- && sp|Q9SMB8|THT11_TOBAC Tyramine N-feruloyltransferase 4/11 OS=Nicotiana tabacum OX=4097 GN=THT4 PE=2 SV=1 && PF00583:Acetyltransferase (GNAT) family	Acetyltransf_1
Solyc12g089160.2	4140.28	4322.62	4059.11	2299.22	2080.05	2276.4	4174	2218.55	0.911818	3.57099e-20	1.71016e-18	Solyc12g089160.2	12	65249029	65252332	-	3022	protein_coding	- && sp|C0LGK4|Y2165_ARATH Probable LRR receptor-like serine/threonine-protein kinase At2g16250 OS=Arabidopsis thaliana OX=3702 GN=At2g16250 PE=1 SV=1 && PF13855:Leucine rich repeat|PF07714:Protein tyrosine kinase	Pkinase_Tyr
Solyc04g015460.3	73.2092	54.2362	55.3298	239.42	259.41	256.721	60.9251	251.85	-2.04621	3.61786e-20	1.72896e-18	Solyc04g015460.3	4	5668225	5670867	+	2643	protein_coding	- && sp|O65238|Y5537_ARATH G-type lectin S-receptor-like serine/threonine-protein kinase At5g35370 OS=Arabidopsis thaliana OX=3702 GN=At5g35370 PE=2 SV=2 && PF01453:D-mannose binding lectin|PF00069:Protein kinase domain	Pkinase
Solyc02g082070.3	367.035	461.008	434.053	136.529	141.149	116.327	420.699	131.335	1.67853	3.75062e-20	1.78864e-18	Solyc02g082070.3	2	46357172	46359064	+	1684	protein_coding	- && sp|A6YIH8|C7D55_HYOMU Premnaspirodiene oxygenase OS=Hyoscyamus muticus OX=35626 GN=CYP71D55 PE=1 SV=1 && PF00067:Cytochrome P450	p450
Solyc01g109920.2	110.803	158.37	272.833	1.97867	2.86114	0	180.669	1.61327	6.7906	4.15034e-20	1.97511e-18	Solyc01g109920.2	1	96674166	96675435	+	1091	protein_coding	- && - && PF00257:Dehydrin	-
Solyc08g005610.3	1016.03	757.137	1734.3	249.313	180.252	248.699	1169.16	226.088	2.37133	4.18448e-20	1.98719e-18	CYP707A2	8	477102	480014	+	2130	protein_coding	Abscisic acid 8'-hydroxylase CYP707A2 [Source:UniProtKB/Swiss-Prot;Acc:K4CI52] && sp|K4CI52|ABAH2_SOLLC Abscisic acid 8'-hydroxylase CYP707A2 OS=Solanum lycopersicum OX=4081 GN=CYP707A2 PE=2 SV=1 && PF00067:Cytochrome P450	p450
Solyc05g009550.3	1254.45	1590.21	1287.85	309.663	275.623	504.417	1377.5	363.234	1.92345	4.25985e-20	2.01876e-18	Solyc05g009550.3	5	3761949	3765056	+	2706	protein_coding	- && sp|Q54I39|IST1L_DICDI IST1-like protein OS=Dictyostelium discoideum OX=44689 GN=DDB_G0289029 PE=3 SV=1 && PF03398:Regulator of Vps4 activity in the MVB pathway	-
Solyc01g106820.3	1170.36	1422.07	1209.62	301.748	407.235	183.516	1267.35	297.5	2.08995	4.97943e-20	2.35486e-18	Solyc01g106820.3	1	94465433	94469077	+	2050	protein_coding	Probable zinc metallopeptidase EGY3, chloroplastic [Source:Projected from Arabidopsis thaliana (AT1G17870) UniProtKB/Swiss-Prot;Acc:Q9LMU1] && sp|Q9LMU1|EGY3_ARATH Probable zinc metallopeptidase EGY3, chloroplastic OS=Arabidopsis thaliana OX=3702 GN=EGY3 PE=1 SV=1 && -	-
Solyc04g081970.3	14913.9	21172.7	16939.5	7524.9	7747.01	7122.01	17675.4	7464.64	1.24355	5.58859e-20	2.63455e-18	Solyc04g081970.3	4	65884919	65887005	-	1245	protein_coding	Thioredoxin domain 2 containing protein [Source: Projected from Oryza sativa (Os07g0476900)] && sp|Q9SGS4|CDSP_ARATH Thioredoxin-like protein CDSP32, chloroplastic OS=Arabidopsis thaliana OX=3702 GN=CDSP32 PE=1 SV=1 && PF00085:Thioredoxin	-
Solyc01g099800.3	561.93	661.682	693.531	220.622	230.798	257.724	639.048	236.382	1.43501	5.59407e-20	2.63455e-18	Solyc01g099800.3	1	89825577	89826380	-	192	protein_coding	- && - && -	-
Solyc04g025650.3	86.0703	94.371	177.437	598.549	700.025	504.417	119.293	600.997	-2.33002	5.64634e-20	2.65366e-18	Solyc04g025650.3	4	21290588	21295307	+	1617	protein_coding	- && sp|O81815|MO1_ARATH Monooxygenase 1 OS=Arabidopsis thaliana OX=3702 GN=MO1 PE=2 SV=1 && PF01494:FAD binding domain	FAD_binding_3
Solyc01g095070.3	121.686	132.336	114.476	372.98	376.716	356	122.832	368.566	-1.58687	5.99743e-20	2.81284e-18	Solyc01g095070.3	1	86311281	86313721	+	869	nontranslating_CDS	- && sp|O03982|HIP39_ARATH Heavy metal-associated isoprenylated plant protein 39 OS=Arabidopsis thaliana OX=3702 GN=HIPP39 PE=2 SV=1 && -	-
Solyc09g005120.3	147.408	120.404	124.015	378.916	395.791	453.273	130.609	409.327	-1.64707	7.31642e-20	3.42438e-18	Solyc09g005120.3	9	70160	75621	-	2261	protein_coding	TMS1 [Source:Projected from Arabidopsis thaliana (AT3G08970) UniProtKB/TrEMBL;Acc:A0A178VJB6] && sp|Q9SR96|DNJ63_ARATH DnaJ protein ERDJ3A OS=Arabidopsis thaliana OX=3702 GN=ERDJ3A PE=1 SV=1 && PF00226:DnaJ domain	DnaJ
Solyc04g074290.3	469.924	398.094	423.56	1060.57	920.333	1062.99	430.526	1014.63	-1.23611	7.9859e-20	3.73004e-18	Solyc04g074290.3	4	60362352	60369310	-	2892	protein_coding	Probable pectin methyltransferase QUA2 [Source:Projected from Arabidopsis thaliana (AT1G78240) UniProtKB/Swiss-Prot;Acc:Q9C9Q8] && sp|Q9C9Q8|PMTT_ARATH Probable pectin methyltransferase QUA2 OS=Arabidopsis thaliana OX=3702 GN=QUA2 PE=1 SV=2 && PF03141:Putative S-adenosyl-L-methionine-dependent methyltransferase	-
Solyc01g100020.3	568.855	733.273	578.101	69.2536	83.9267	172.485	626.743	108.555	2.53037	8.08308e-20	3.76768e-18	Solyc01g100020.3	1	89974451	89985618	+	3570	protein_coding	- && sp|Q9LRZ5|PLDZ1_ARATH Phospholipase D zeta 1 OS=Arabidopsis thaliana OX=3702 GN=PLDZETA1 PE=1 SV=1 && PF00614:Phospholipase D Active site motif|PF13091:PLD-like domain	-
Solyc07g005100.3	1666	1605.39	1028.37	307.684	338.568	480.35	1433.26	375.534	1.93233	8.12804e-20	3.78087e-18	Solyc07g005100.3	7	123931	126332	+	1350	protein_coding	- && sp|O81862|CHIC_ARATH Class V chitinase OS=Arabidopsis thaliana OX=3702 GN=ChiC PE=1 SV=1 && PF00704:Glycosyl hydrolases family 18	-
Solyc02g089610.2	2193.31	2434.12	2634.85	927.998	690.488	1043.93	2420.76	887.473	1.44801	9.17332e-20	4.25837e-18	Solyc02g089610.2	2	52005578	52006969	-	1392	protein_coding	S-adenosylmethionine decarboxylase proenzyme [Source:UniProtKB/TrEMBL;Acc:K4BCB2] && sp|Q96471|DCAM_IPONI S-adenosylmethionine decarboxylase proenzyme OS=Ipomoea nil OX=35883 GN=SAMDC PE=3 SV=1 && PF01536:Adenosylmethionine decarboxylase	SAM_decarbox
Solyc10g079200.2	308.666	416.534	335.795	870.617	954.666	905.544	353.665	910.276	-1.36546	9.19277e-20	4.25869e-18	Solyc10g079200.2	10	60915341	60919133	-	1374	protein_coding	Mitochondrial carrier protein [Source:UniProtKB/TrEMBL;Acc:B1N662] && sp|Q93XM7|MCAT_ARATH Mitochondrial carnitine/acylcarnitine carrier-like protein OS=Arabidopsis thaliana OX=3702 GN=BOU PE=1 SV=1 && PF00153:Mitochondrial carrier protein	Mito_carr
Solyc03g019650.3	2768.1	3901.75	3244.43	1287.13	1365.72	1029.89	3304.76	1227.58	1.42845	9.26178e-20	4.28192e-18	Solyc03g019650.3	3	62944214	62948127	+	2343	protein_coding	- && - && PF06813:Nodulin-like	-
Solyc02g085340.1	797.387	801.611	871.922	1656.15	1586.98	1702.78	823.64	1648.64	-1.00083	1.01627e-19	4.68889e-18	Solyc02g085340.1	2	48894338	48896167	-	1830	protein_coding	- && sp|A0A024B7I0|SCL7_POPEU SCARECROW-LIKE protein 7 OS=Populus euphratica OX=75702 GN=SCL7 PE=2 SV=1 && PF03514:GRAS domain family	GRAS
Solyc09g010800.3	91016.8	105009	102841	47653.4	50642.1	39177.1	99622.2	45824.2	1.12035	1.09435e-19	5.03888e-18	Solyc09g010800.3	9	4094974	4096922	+	851	protein_coding	- && sp|Q40158|MT2B_SOLLC Metallothionein-like protein type 2 B OS=Solanum lycopersicum OX=4081 GN=MTB PE=2 SV=1 && PF01439:Metallothionein	-
Solyc02g082930.3	1176.29	1705.19	1554.96	519.402	553.153	401.127	1478.81	491.227	1.58948	1.15863e-19	5.32407e-18	CHI17	2	47109617	47110752	+	777	protein_coding	Acidic 27 kDa endochitinase [Source:UniProtKB/Swiss-Prot;Acc:Q05540] && sp|Q05540|CHIB_SOLLC Acidic 27 kDa endochitinase OS=Solanum lycopersicum OX=4081 GN=CHI17 PE=1 SV=1 && PF00182:Chitinase class I	-
Solyc01g010700.3	980.41	863.44	906.265	351.215	388.161	272.766	916.705	337.381	1.44164	1.17391e-19	5.38339e-18	Solyc01g010700.3	1	5669730	5674443	-	1870	protein_coding	- && sp|Q9CAR3|KINGL_ARATH SNF1-related protein kinase regulatory subunit gamma-1-like OS=Arabidopsis thaliana OX=3702 GN=CBSCBS2 PE=1 SV=1 && PF00571:CBS domain	CBS
Solyc09g007760.3	203.799	211.521	124.969	580.741	672.367	777.184	180.096	676.764	-1.91199	1.19554e-19	5.47153e-18	Solyc09g007760.3	9	1295479	1296698	-	1054	protein_coding	- && sp|P43286|PIP21_ARATH Aquaporin PIP2-1 OS=Arabidopsis thaliana OX=3702 GN=PIP2-1 PE=1 SV=1 && PF00230:Major intrinsic protein	-
Solyc03g093800.1	3812.81	5194.74	4922.45	1385.07	1500.19	765.15	4643.34	1216.8	1.93188	1.21917e-19	5.56842e-18	Solyc03g093800.1	3	56913720	56914145	-	426	protein_coding	- && - && -	-
Solyc02g080520.3	362.089	452.33	310.992	85.083	99.1861	110.31	375.137	98.193	1.93277	1.27851e-19	5.82773e-18	Solyc02g080520.3	2	45286413	45288925	-	1853	protein_coding	- && - && -	-
Solyc03g117210.3	178.076	172.471	202.24	36.6055	24.7965	39.1099	184.263	33.504	2.4625	1.69241e-19	7.69894e-18	Solyc03g117210.3	3	67892479	67896486	-	1303	protein_coding	- && - && -	-
Solyc08g075490.3	3266.71	3778.09	2632.94	938.881	1229.34	706.986	3225.91	958.401	1.75063	1.846e-19	8.38084e-18	Solyc08g075490.3	8	59764555	59767029	-	1687	protein_coding	- && sp|O49675|CCD4_ARATH Probable carotenoid cleavage dioxygenase 4, chloroplastic OS=Arabidopsis thaliana OX=3702 GN=CCD4 PE=1 SV=1 && PF03055:Retinal pigment epithelial membrane protein	RPE65
Solyc08g074490.3	203.799	126.913	182.207	547.104	568.413	544.53	170.973	553.349	-1.69174	2.00425e-19	9.08113e-18	Solyc08g074490.3	8	58713372	58713824	+	342	protein_coding	- && - && -	-
Solyc11g010850.2	950.73	706.155	725.966	1927.23	1859.74	1900.34	794.284	1895.77	-1.25473	2.06503e-19	9.33789e-18	Solyc11g010850.2	11	3870328	3875317	-	2538	protein_coding	- && sp|Q6YU51|DXS2_ORYSJ Probable 1-deoxy-D-xylulose-5-phosphate synthase 2, chloroplastic OS=Oryza sativa subsp. japonica OX=39947 GN=Os07g0190000 PE=2 SV=1 && PF02780:Transketolase, C-terminal domain|PF02779:Transketolase, pyrimidine binding domain|PF13292:1-deoxy-D-xylulose-5-phosphate synthase	-
Solyc01g087180.3	90.0275	144.268	136.417	4.94669	0.953712	1.00282	123.571	2.30107	5.75208	2.15922e-19	9.74437e-18	Solyc01g087180.3	1	81995360	81997040	-	703	protein_coding	- && - && -	-
Solyc07g052970.3	35.6153	32.5417	38.1585	157.305	193.604	211.594	35.4385	187.501	-2.40123	2.2143e-19	9.97312e-18	Solyc07g052970.3	7	61510576	61514213	+	2472	protein_coding	- && sp|Q9C5J4|Y3210_ARATH BTB/POZ domain-containing protein At3g22104 OS=Arabidopsis thaliana OX=3702 GN=At3g22104 PE=2 SV=1 && PF03000:NPH3 family	-
Solyc02g084950.3	787.494	1047.84	922.482	385.842	329.985	326.918	919.273	347.582	1.4028	2.29911e-19	1.03346e-17	Solyc02g084950.3	2	48624601	48627278	+	1412	protein_coding	- && sp|A0A061DM17|MTR3_THECC Probable methyltransferase TCM_000336 OS=Theobroma cacao OX=3641 GN=TCM_000336 PE=3 SV=1 && PF03492:SAM dependent carboxyl methyltransferase	-
Solyc00g047700.3	636.129	922.015	745.999	1842.15	2034.27	1917.39	768.048	1931.27	-1.33109	2.35683e-19	1.05731e-17	Solyc00g047700.3	SL3.00SC0000379	847	4072	-	1157	protein_coding	Nuclear RNA binding protein-like && sp|Q9SQ56|RGGA_TOBAC RGG repeats nuclear RNA binding protein A (Fragment) OS=Nicotiana tabacum OX=4097 GN=RggA PE=2 SV=1 && PF04774:Hyaluronan / mRNA binding family	-
Solyc04g078520.3	25.7222	26.0334	56.2838	213.697	244.15	253.713	36.0131	237.187	-2.7115	2.40758e-19	1.07795e-17	Solyc04g078520.3	4	63322828	63324604	+	1064	protein_coding	- && - && PF14215:bHLH-MYC and R2R3-MYB transcription factors N-terminal	-
Solyc03g098730.1	1262.36	1674.81	2915.31	68.2643	88.6953	140.394	1950.83	99.118	4.29911	2.49956e-19	1.11693e-17	Solyc03g098730.1	3	62441486	62442226	-	741	protein_coding	- && sp|P13087|MIRA_SYNDU Miraculin OS=Synsepalum dulcificum OX=3743 PE=1 SV=3 && PF00197:Trypsin and protease inhibitor	-
Solyc05g006980.3	676.69	659.512	1028.37	181.049	253.688	209.589	788.192	214.775	1.8758	2.57091e-19	1.14655e-17	Solyc05g006980.3	5	1561189	1563950	-	1429	protein_coding	- && sp|Q940J1|ATB16_ARATH Homeobox-leucine zipper protein ATHB-16 OS=Arabidopsis thaliana OX=3702 GN=ATHB-16 PE=2 SV=2 && PF00046:Homeodomain|PF02183:Homeobox associated leucine zipper	HALZ
Solyc08g068790.2	293.826	374.23	486.521	69.2536	67.7136	104.293	384.859	80.4201	2.26021	2.61081e-19	1.16207e-17	Solyc08g068790.2	8	57968454	57969182	+	642	protein_coding	- && sp|Q9SMB8|THT11_TOBAC Tyramine N-feruloyltransferase 4/11 OS=Nicotiana tabacum OX=4097 GN=THT4 PE=2 SV=1 && PF00583:Acetyltransferase (GNAT) family	Acetyltransf_1
Solyc01g087020.2	384.843	503.312	510.37	142.465	161.177	128.361	466.175	144.001	1.69392	2.64031e-19	1.1729e-17	Solyc01g087020.2	1	81817982	81818603	+	622	protein_coding	- && - && -	-
Solyc01g080150.3	575.78	419.788	589.549	149.39	174.529	118.332	528.373	147.417	1.8415	3.19306e-19	1.41567e-17	Solyc01g080150.3	1	79181973	79185450	+	3230	protein_coding	Isopentenyltransferase 2 [Source:UniProtKB/TrEMBL;Acc:J9PEK3] && sp|Q94ID2|IPT5_ARATH Adenylate isopentenyltransferase 5, chloroplastic OS=Arabidopsis thaliana OX=3702 GN=IPT5 PE=1 SV=2 && PF01715:IPP transferase	IPPT
Solyc06g083070.3	431.341	355.789	464.58	1695.72	2576.93	1154.24	417.237	1808.97	-2.11586	3.27252e-19	1.44807e-17	Solyc06g083070.3	6	48659784	48666631	-	2398	protein_coding	- && sp|O50064|FIMB2_ARATH Fimbrin-2 OS=Arabidopsis thaliana OX=3702 GN=FIM2 PE=2 SV=1 && PF00307:Calponin homology (CH) domain	CH
Solyc10g052880.1	1077.36	929.608	1475.78	372.98	397.698	390.096	1160.92	386.925	1.58564	3.8174e-19	1.6859e-17	Solyc10g052880.1	10	54038626	54040062	+	1437	protein_coding	- && sp|Q9M5J8|PGIP2_ARATH Polygalacturonase inhibitor 2 OS=Arabidopsis thaliana OX=3702 GN=PGIP2 PE=2 SV=2 && PF13855:Leucine rich repeat|PF08263:Leucine rich repeat N-terminal domain	LRRNT_2
Solyc09g009390.3	1642.26	1867.89	1680.88	3191.6	3323.69	3477.77	1730.35	3331.02	-0.945182	4.1338e-19	1.82208e-17	Solyc09g009390.3	9	2835231	2841364	+	2639	protein_coding	Monodehydroascorbate reductase 1 [Source:Projected from Arabidopsis thaliana (AT3G52880) UniProtKB/TrEMBL;Acc:F4J849] && sp|Q43497|MDAR_SOLLC Monodehydroascorbate reductase OS=Solanum lycopersicum OX=4081 GN=AFRR PE=1 SV=1 && -	-
Solyc12g006370.2	69.2519	56.4056	81.0868	249.313	386.254	298.84	68.9148	311.469	-2.17322	4.17994e-19	1.83885e-17	Solyc12g006370.2	12	882252	890992	-	3128	protein_coding	- && sp|Q9SKX5|PAO2_ARATH Polyamine oxidase 2 OS=Arabidopsis thaliana OX=3702 GN=PAO2 PE=1 SV=1 && PF14226:non-haem dioxygenase in morphine synthesis N-terminal|PF01593:Flavin containing amine oxidoreductase|PF03171:2OG-Fe(II) oxygenase superfamily	Amino_oxidase
Solyc01g107700.3	1704.59	2063.14	1775.32	862.702	908.888	821.307	1847.69	864.299	1.09569	5.43943e-19	2.3883e-17	Solyc01g107700.3	1	95050180	95055945	+	1356	protein_coding	Cyclase-like protein 2 [Source:Projected from Arabidopsis thaliana (AT4G35220) UniProtKB/Swiss-Prot;Acc:Q94JT5] && sp|Q94JT5|CYL2_ARATH Cyclase-like protein 2 OS=Arabidopsis thaliana OX=3702 GN=CYCLASE2 PE=2 SV=1 && PF04199:Putative cyclase	-
Solyc08g016415.1	84.0917	119.32	145.002	3.95735	0	6.0169	116.138	3.32475	5.14461	5.69343e-19	2.495e-17	Solyc08g016415.1	8	7541081	7541790	-	446	protein_coding	- && - && -	-
Solyc01g073890.3	309.655	372.06	465.534	64.3069	71.5284	111.313	382.416	82.3827	2.21617	5.72876e-19	2.50564e-17	Solyc01g073890.3	1	81096088	81104284	+	3328	protein_coding	- && - && PF03107:C1 domain	-
Solyc01g107090.2	347.249	725.68	942.515	126.635	104.908	100.282	671.815	110.608	2.60272	5.81359e-19	2.53785e-17	Solyc01g107090.2	1	94623935	94624640	-	706	protein_coding	- && - && -	-
Solyc11g012690.2	199.841	206.098	199.378	470.925	571.274	568.597	201.772	536.932	-1.41239	5.93618e-19	2.5864e-17	Solyc11g012690.2	11	5459225	5461773	+	1026	protein_coding	- && sp|Q9C5D3|HIP7_ARATH Heavy metal-associated isoprenylated plant protein 7 OS=Arabidopsis thaliana OX=3702 GN=HIPP07 PE=1 SV=1 && PF00403:Heavy-metal-associated domain	HMA
Solyc02g071365.1	183.023	261.418	344.381	53.4242	42.9171	38.1071	262.941	44.8161	2.55299	6.07108e-19	2.64011e-17	Solyc02g071365.1	2	41435165	41456286	-	4979	protein_coding	- && sp|Q39224|SRG1_ARATH Protein SRG1 OS=Arabidopsis thaliana OX=3702 GN=SRG1 PE=2 SV=1 && PF14226:non-haem dioxygenase in morphine synthesis N-terminal|PF03171:2OG-Fe(II) oxygenase superfamily	2OG-FeII_Oxy
Solyc10g005790.3	385.832	316.739	303.36	878.531	775.368	842.367	335.311	832.089	-1.31098	6.82817e-19	2.96366e-17	Solyc10g005790.3	10	623271	626097	+	2106	protein_coding	- && - && PF01594:AI-2E family transporter	-
Solyc03g119200.3	1238.62	1745.32	1184.82	522.37	469.227	390.096	1389.59	460.564	1.59261	6.84335e-19	2.96458e-17	Solyc03g119200.3	3	69347461	69352530	+	1711	protein_coding	Uncharacterized protein At3g18270 [Source:Projected from Arabidopsis thaliana (AT3G18270) UniProtKB/TrEMBL;Acc:Q94K39] && sp|B9I2J6|AXEP_POPTR L-Ala-D/L-amino acid epimerase OS=Populus trichocarpa OX=3694 GN=POPTR_0012s05040g PE=3 SV=2 && PF13378:Enolase C-terminal domain-like|PF02746:Mandelate racemase / muconate lactonizing enzyme, N-terminal domain	MR_MLE_N
Solyc07g005420.2	1020.97	1079.3	1133.31	487.743	537.894	498.4	1077.86	508.012	1.08511	7.28516e-19	3.14996e-17	Solyc07g005420.2	7	323984	326136	+	575	protein_coding	- && - && -	-
Solyc09g082980.3	993.271	751.714	898.633	2659.34	3019.45	1951.48	881.206	2543.42	-1.52894	7.45516e-19	3.21734e-17	Solyc09g082980.3	9	69098887	69101164	+	2088	protein_coding	- && - && PF04720:PDDEXK-like family of unknown function	-
Solyc07g045160.3	1735.26	1797.39	1705.69	701.44	782.998	904.541	1746.11	796.326	1.13275	7.63444e-19	3.28846e-17	Solyc07g045160.3	7	58384095	58389313	+	2716	protein_coding	- && sp|Q9C5J7|PFKA7_ARATH ATP-dependent 6-phosphofructokinase 7 OS=Arabidopsis thaliana OX=3702 GN=PFK7 PE=1 SV=1 && PF00365:Phosphofructokinase	PFK
Solyc01g102610.3	174.119	156.2	175.529	423.436	477.81	533.499	168.616	478.248	-1.50288	7.77742e-19	3.3437e-17	Solyc01g102610.3	1	91248837	91253358	-	2841	protein_coding	- && sp|Q8RWS6|FRO6_ARATH Ferric reduction oxidase 6 OS=Arabidopsis thaliana OX=3702 GN=FRO6 PE=2 SV=1 && PF01794:Ferric reductase like transmembrane component|PF08030:Ferric reductase NAD binding domain|PF08022:FAD-binding domain	Ferric_reduct
Solyc04g079300.3	2174.51	2476.42	2120.66	1056.61	919.379	1132.18	2257.2	1036.06	1.12342	8.33125e-19	3.57504e-17	Solyc04g079300.3	4	63887980	63897115	-	3762	protein_coding	- && - && PF00149:Calcineurin-like phosphoesterase	Metallophos
Solyc03g026110.3	440.245	469.685	439.777	904.254	988.046	1013.85	449.902	968.716	-1.10691	8.93015e-19	3.8248e-17	Solyc03g026110.3	3	3545165	3549192	-	2138	protein_coding	- && sp|Q2NNE0|IQD22_ARATH Protein IQ-DOMAIN 22 OS=Arabidopsis thaliana OX=3702 GN=IQD22 PE=1 SV=1 && PF13178:Protein of unknown function (DUF4005)	-
Solyc07g053200.3	621.289	953.472	657.28	196.878	230.798	245.69	744.014	224.456	1.72815	8.99584e-19	3.84568e-17	Solyc07g053200.3	7	61776632	61782795	-	4823	protein_coding	- && sp|Q8L4N1|PHO34_ARATH Universal stress protein PHOS34 OS=Arabidopsis thaliana OX=3702 GN=PHOS34 PE=1 SV=1 && -	-
Solyc08g079100.3	72.2199	65.0834	104.936	296.801	528.357	384.079	80.7464	403.079	-2.31674	9.17633e-19	3.91546e-17	Solyc08g079100.3	8	62863431	62866700	-	1217	protein_coding	YABBY3 [Source:UniProtKB/TrEMBL;Acc:K4CNR9] && sp|A2X7Q3|YAB4_ORYSI Protein YABBY 4 OS=Oryza sativa subsp. indica OX=39946 GN=YAB4 PE=3 SV=1 && PF04690:YABBY protein	YABBY
Solyc09g007860.3	203.799	238.639	187.931	47.4882	43.8708	52.1465	210.123	47.8352	2.13482	9.78999e-19	4.16947e-17	Solyc09g007860.3	9	1381555	1387619	-	2829	protein_coding	- && sp|Q7XA06|SYT3_ARATH Synaptotagmin-3 OS=Arabidopsis thaliana OX=3702 GN=SYT3 PE=2 SV=1 && PF00168:C2 domain|PF17047:Synaptotagmin-like mitochondrial-lipid-binding domain	C2
Solyc08g075870.3	134.547	148.607	93.4884	847.862	421.541	574.614	125.547	614.672	-2.29337	1.00435e-18	4.26943e-17	Solyc08g075870.3	8	60081062	60085317	+	2377	protein_coding	- && sp|Q94II3|PMTL_ARATH Probable methyltransferase PMT21 OS=Arabidopsis thaliana OX=3702 GN=ERD3 PE=2 SV=1 && PF03141:Putative S-adenosyl-L-methionine-dependent methyltransferase	-
Solyc04g007690.3	7.91451	4.3389	3.81585	98.9337	144.011	86.2423	5.35642	109.729	-4.35498	1.10898e-18	4.7054e-17	Solyc04g007690.3	4	1373816	1377528	-	2637	protein_coding	Auxin efflux carrier component [Source:UniProtKB/TrEMBL;Acc:D6RT11] && sp|Q9S7Z8|PIN3_ARATH Auxin efflux carrier component 3 OS=Arabidopsis thaliana OX=3702 GN=PIN3 PE=1 SV=1 && PF03547:Membrane transport protein	-
Solyc08g061930.3	833.991	745.205	820.408	370.012	333.799	297.837	799.868	333.883	1.26061	1.12255e-18	4.7541e-17	Solyc08g061930.3	8	50061947	50065499	+	1808	protein_coding	Cytokinin oxidase/dehydrogenase-like [Source:UniProtKB/TrEMBL;Acc:I0IUQ5] && sp|Q9FUJ1|CKX7_ARATH Cytokinin dehydrogenase 7 OS=Arabidopsis thaliana OX=3702 GN=CKX7 PE=1 SV=1 && PF09265:Cytokinin dehydrogenase 1, FAD and cytokinin binding|PF01565:FAD binding domain	FAD_binding_4
Solyc07g061800.3	270.083	88.9474	195.562	17.8081	7.6297	8.02254	184.864	11.1534	4.0538	1.37758e-18	5.82331e-17	Solyc07g061800.3	7	64874539	64875454	-	820	protein_coding	- && - && PF04832:SOUL heme-binding protein	-
Solyc10g074790.2	2986.74	3020.96	3087.02	1682.86	1366.67	1405.95	3031.57	1485.16	1.02953	1.39496e-18	5.88581e-17	Solyc10g074790.2	10	58568481	58573793	+	1995	protein_coding	Protein PIN-LIKES 6 [Source:Projected from Arabidopsis thaliana (AT5G01990) UniProtKB/Swiss-Prot;Acc:Q9LZN2] && sp|Q9LZN2|PILS6_ARATH Protein PIN-LIKES 6 OS=Arabidopsis thaliana OX=3702 GN=PILS6 PE=2 SV=1 && PF03547:Membrane transport protein	-
Solyc06g062400.2	395.725	346.027	334.841	126.635	114.445	97.2733	358.864	112.785	1.66958	1.54242e-18	6.4959e-17	Solyc06g062400.2	6	39480585	39485464	+	4012	protein_coding	Actin binding protein family [Source:Projected from Arabidopsis thaliana (AT1G52080) UniProtKB/TrEMBL;Acc:Q9SAU9] && sp|Q9LI74|CHUP1_ARATH Protein CHUP1, chloroplastic OS=Arabidopsis thaliana OX=3702 GN=CHUP1 PE=1 SV=1 && -	-
Solyc02g091920.3	11.8718	9.76251	32.4347	225.569	175.483	157.442	18.023	186.165	-3.35417	1.62972e-18	6.85087e-17	Solyc02g091920.3	2	53771082	53773098	+	1550	protein_coding	Xyloglucan endotransglucosylase/hydrolase [Source:UniProtKB/TrEMBL;Acc:K4BCZ0] && sp|Q8LER3|XTH7_ARATH Probable xyloglucan endotransglucosylase/hydrolase protein 7 OS=Arabidopsis thaliana OX=3702 GN=XTH7 PE=2 SV=2 && PF06955:Xyloglucan endo-transglycosylase (XET) C-terminus|PF00722:Glycosyl hydrolases family 16	-
Solyc06g053960.3	539.176	653.004	509.416	155.326	163.085	220.62	567.199	179.677	1.65843	1.65734e-18	6.95408e-17	Solyc06g053960.3	6	36934642	36937894	-	1220	protein_coding	- && sp|Q9LUH8|HFA6B_ARATH Heat stress transcription factor A-6b OS=Arabidopsis thaliana OX=3702 GN=HSFA6b PE=2 SV=1 && PF00447:HSF-type DNA-binding	HSF_DNA-bind
Solyc01g100490.3	1817.37	2087.01	2171.22	942.838	631.358	737.071	2025.2	770.422	1.39453	1.70927e-18	7.15874e-17	CHLN	1	90378790	90379743	+	954	protein_coding	Nicotianamine synthase [Source:UniProtKB/Swiss-Prot;Acc:Q9XGI7] && sp|Q9XGI7|NAS_SOLLC Nicotianamine synthase OS=Solanum lycopersicum OX=4081 GN=CHLN PE=2 SV=1 && PF03059:Nicotianamine synthase protein	-
Solyc03g119400.3	1567.07	1537.05	1456.7	740.024	803.98	785.206	1520.28	776.403	0.969285	1.77852e-18	7.43508e-17	Solyc03g119400.3	3	69512051	69517599	+	2773	protein_coding	- && - && PF04842:Plant protein of unknown function (DUF639)	-
Solyc02g088940.3	1795.6	1727.97	1651.31	904.254	815.424	905.544	1724.96	875.074	0.979204	1.83088e-18	7.63988e-17	Solyc02g088940.3	2	51494305	51504015	+	5107	protein_coding	- && sp|Q6GME1|PYRG2_XENLA CTP synthase 2 OS=Xenopus laevis OX=8355 GN=ctps2 PE=2 SV=1 && -	-
Solyc06g008920.3	544.122	660.597	467.442	1959.88	1395.28	1463.11	557.387	1606.09	-1.52765	2.00842e-18	8.36534e-17	Solyc06g008920.3	6	2845693	2852153	-	2705	protein_coding	- && sp|F4HUK6|AAE1_ARATH Butanoate--CoA ligase AAE1 OS=Arabidopsis thaliana OX=3702 GN=AAE1 PE=1 SV=1 && PF13193:AMP-binding enzyme C-terminal domain|PF00501:AMP-binding enzyme|PF01501:Glycosyl transferase family 8	AMP-binding
Solyc08g005880.3	6.92519	4.3389	4.76981	81.1257	100.14	127.358	5.34463	102.874	-4.26185	2.03303e-18	8.45234e-17	Solyc08g005880.3	8	675540	680889	+	1840	protein_coding	- && sp|Q8W488|DTX21_ARATH Protein DETOXIFICATION 21 OS=Arabidopsis thaliana OX=3702 GN=DTX21 PE=1 SV=1 && PF01554:MatE	MatE
Solyc02g087110.3	788.483	720.257	600.997	88.051	214.585	142.4	703.245	148.345	2.24388	2.12399e-18	8.81435e-17	Solyc02g087110.3	2	50256411	50262264	+	2222	protein_coding	- && sp|Q9SGH6|DOX1_ARATH Alpha-dioxygenase 1 OS=Arabidopsis thaliana OX=3702 GN=DOX1 PE=1 SV=1 && PF03098:Animal haem peroxidase	An_peroxidase
Solyc09g072770.1	12.8611	26.0334	13.3555	265.142	306.142	103.29	17.4166	224.858	-3.70068	2.23825e-18	9.27156e-17	Solyc09g072770.1	9	65871044	65871655	+	612	protein_coding	- && - && -	-
novel.657	360.11	285.282	387.309	108.827	92.5101	74.2085	344.234	91.8486	1.90662	2.43826e-18	1.00817e-16	-	8	52597645	52607061	-	2075	-	- && - && -	-
Solyc02g070910.2	98.9314	75.9307	87.7646	356.161	263.225	356	87.5422	325.129	-1.89075	2.66768e-18	1.10103e-16	Solyc02g070910.2	2	41056266	41068536	+	7552	protein_coding	- && sp|Q9FL28|FLS2_ARATH LRR receptor-like serine/threonine-protein kinase FLS2 OS=Arabidopsis thaliana OX=3702 GN=FLS2 PE=1 SV=1 && PF00069:Protein kinase domain|PF13855:Leucine rich repeat|PF08263:Leucine rich repeat N-terminal domain	Pkinase
Solyc08g007800.3	28.6901	22.7792	42.9283	200.835	221.261	156.44	31.4659	192.845	-2.60837	2.71105e-18	1.11689e-16	Solyc08g007800.3	8	2311077	2321989	-	2898	protein_coding	- && sp|Q93ZQ5|SPXM3_ARATH SPX domain-containing membrane protein At4g22990 OS=Arabidopsis thaliana OX=3702 GN=At4g22990 PE=2 SV=2 && PF07690:Major Facilitator Superfamily|PF03105:SPX domain	MFS_1
Solyc02g071820.3	365.057	596.598	607.674	2363.53	1910.29	1443.05	523.11	1905.62	-1.86531	3.02516e-18	1.24404e-16	Solyc02g071820.3	2	41737052	41746135	-	3346	protein_coding	- && sp|C0LGG8|Y5343_ARATH Probable LRR receptor-like serine/threonine-protein kinase At1g53430 OS=Arabidopsis thaliana OX=3702 GN=At1g53430 PE=1 SV=1 && PF07714:Protein tyrosine kinase|PF11721:Malectin domain	Pkinase_Tyr
Solyc02g063520.3	1420.65	1154.15	1747.66	531.274	561.737	542.524	1440.82	545.178	1.40252	3.08079e-18	1.26463e-16	Solyc02g063520.3	2	36162030	36163596	+	1196	protein_coding	- && sp|P46604|HAT22_ARATH Homeobox-leucine zipper protein HAT22 OS=Arabidopsis thaliana OX=3702 GN=HAT22 PE=1 SV=1 && PF02183:Homeobox associated leucine zipper|PF00046:Homeodomain	Homeobox
Solyc06g009050.3	2297.19	3151.12	2951.56	901.286	1020.47	1254.52	2799.96	1058.76	1.40302	3.19646e-18	1.30974e-16	Solyc06g009050.3	6	2978198	2981630	+	1759	protein_coding	- && - && PF00582:Universal stress protein family	Usp
Solyc03g116390.3	279.976	913.337	524.68	0.989337	0	0	572.664	0.329779	10.6684	3.23687e-18	1.32391e-16	Solyc03g116390.3	3	67342006	67342705	-	617	protein_coding	Late embryogenesis abundant protein [Source:UniProtKB/TrEMBL;Acc:E1AZA3] && - && -	-
Solyc02g036480.1	1677.88	1768.1	2238	511.487	478.764	786.209	1894.66	592.153	1.67835	3.7587e-18	1.53458e-16	Solyc02g036480.1	2	31317822	31318592	-	771	protein_coding	- && sp|Q8LD98|NHL6_ARATH NDR1/HIN1-like protein 6 OS=Arabidopsis thaliana OX=3702 GN=NHL6 PE=1 SV=1 && PF03168:Late embryogenesis abundant protein	-
Solyc05g054365.1	5430.34	6527.87	5333.61	2878.97	2737.15	2991.4	5763.94	2869.18	1.00632	4.08562e-18	1.66506e-16	Solyc05g054365.1	5	65131929	65140653	-	2600	protein_coding	- && sp|Q8RWZ3|IBR3_ARATH Probable acyl-CoA dehydrogenase IBR3 OS=Arabidopsis thaliana OX=3702 GN=IBR3 PE=1 SV=1 && PF02771:Acyl-CoA dehydrogenase, N-terminal domain|PF01636:Phosphotransferase enzyme family|PF02770:Acyl-CoA dehydrogenase, middle domain|PF00441:Acyl-CoA dehydrogenase, C-terminal domain	APH
Solyc04g006960.3	669.765	635.648	901.495	277.014	221.261	194.547	735.636	230.941	1.67196	4.15949e-18	1.69212e-16	Solyc04g006960.3	4	649329	653345	-	2633	protein_coding	ABC transporter G family member 21 [Source:Projected from Arabidopsis thaliana (AT3G25620) UniProtKB/Swiss-Prot;Acc:Q7XA72] && sp|Q7XA72|AB21G_ARATH ABC transporter G family member 21 OS=Arabidopsis thaliana OX=3702 GN=ABCG21 PE=2 SV=2 && PF00005:ABC transporter|PF01061:ABC-2 type transporter	ABC2_membrane
Solyc04g010155.1	67.2733	56.4056	41.0204	240.409	222.215	238.671	54.8998	233.765	-2.09217	4.23366e-18	1.71922e-16	Solyc04g010155.1	4	3478913	3481216	+	2210	protein_coding	- && - && -	-
Solyc06g005590.3	759.793	740.866	659.188	1644.28	1449.64	1441.05	719.949	1511.66	-1.07048	4.37984e-18	1.7754e-16	Solyc06g005590.3	6	632657	638608	+	3536	protein_coding	- && sp|Q6R0E3|TRP5_ARATH Telomere repeat-binding protein 5 OS=Arabidopsis thaliana OX=3702 GN=TRP5 PE=1 SV=2 && -	-
Solyc01g081440.3	153.344	158.37	131.647	381.884	424.402	458.288	147.787	421.525	-1.51348	4.54483e-18	1.839e-16	Solyc01g081440.3	1	80500439	80505752	-	2795	protein_coding	- && - && PF06219:Protein of unknown function (DUF1005)	-
Solyc03g007360.3	45.5084	45.5584	35.2966	270.089	250.826	161.454	42.1212	227.456	-2.43563	4.67507e-18	1.88833e-16	Solyc03g007360.3	3	1906908	1912328	-	4554	protein_coding	Bidirectional sugar transporter SWEET [Source:UniProtKB/TrEMBL;Acc:K4BEF9] && sp|Q9SVP7|PP307_ARATH Pentatricopeptide repeat-containing protein At4g13650 OS=Arabidopsis thaliana OX=3702 GN=PCMP-H42 PE=2 SV=2 && -	-
Solyc01g079870.3	5447.16	6386.85	5446.17	3123.34	2960.32	2978.37	5760.06	3020.68	0.931099	5.21548e-18	2.10287e-16	Solyc01g079870.3	1	78863400	78866653	-	934	protein_coding	- && sp|Q9ZVL3|NFYC3_ARATH Nuclear transcription factor Y subunit C-3 OS=Arabidopsis thaliana OX=3702 GN=NFYC3 PE=1 SV=1 && PF00808:Histone-like transcription factor (CBF/NF-Y) and archaeal histone	-
Solyc12g038810.2	127.621	151.861	160.266	20.7761	25.7502	27.0761	146.583	24.5341	2.57875	5.25627e-18	2.11556e-16	Solyc12g038810.2	12	51893463	51896477	+	1849	protein_coding	- && - && -	-
Solyc07g006540.3	2744.36	2902.72	2747.41	5304.83	4726.6	5188.58	2798.16	5073.33	-0.858517	5.6976e-18	2.28912e-16	Solyc07g006540.3	7	1345001	1349434	-	3867	protein_coding	- && sp|Q9FHH2|SMAX1_ARATH Protein SUPPRESSOR OF MAX2 1 OS=Arabidopsis thaliana OX=3702 GN=SMAX1 PE=1 SV=1 && -	-
Solyc10g006230.3	9697.25	8791.69	8962.48	21378.6	32338.5	20303	9150.47	24673.4	-1.43104	6.06101e-18	2.43083e-16	Solyc10g006230.3	10	913417	917123	+	1174	protein_coding	Photosystem I chlorophyll a/b-binding protein 2, chloroplastic [Source:Projected from Arabidopsis thaliana (AT3G61470) UniProtKB/Swiss-Prot;Acc:Q9SYW8] && sp|P10708|CB12_SOLLC Chlorophyll a-b binding protein 7, chloroplastic OS=Solanum lycopersicum OX=4081 GN=CAB7 PE=3 SV=1 && PF00504:Chlorophyll A-B binding protein	-
Solyc08g005960.2	921.051	723.511	870.968	2225.02	2989.89	1902.34	838.51	2372.42	-1.5002	6.16065e-18	2.46441e-16	Solyc08g005960.2	8	706535	726220	-	774	protein_coding	- && sp|Q39176|ERLI1_ARATH Lipid transfer protein EARLI 1 OS=Arabidopsis thaliana OX=3702 GN=EARLI1 PE=1 SV=1 && PF14547:Hydrophobic seed protein	-
Solyc03g120980.3	4343.09	6389.02	4420.66	2146.86	1795.84	1838.16	5050.92	1926.96	1.3901	6.16644e-18	2.46441e-16	Solyc03g120980.3	3	70689278	70704520	+	6452	protein_coding	- && sp|Q9XIE2|AB36G_ARATH ABC transporter G family member 36 OS=Arabidopsis thaliana OX=3702 GN=ABCG36 PE=1 SV=1 && PF03949:Malic enzyme, NAD binding domain|PF00390:Malic enzyme, N-terminal domain|PF08370:Plant PDR ABC transporter associated|PF01061:ABC-2 type transporter|PF00005:ABC transporter	Malic_M
Solyc03g026370.1	146.418	136.675	217.504	14.8401	19.0742	30.0845	166.866	21.3329	2.97075	6.18082e-18	2.46581e-16	Solyc03g026370.1	3	3831103	3831438	+	336	protein_coding	- && - && -	-
Solyc06g074820.3	983.378	902.49	932.022	2027.15	2174.46	1739.89	939.297	1980.5	-1.07617	6.46494e-18	2.57464e-16	Solyc06g074820.3	6	46499125	46501420	+	1034	protein_coding	Similar to aquaporin [Source:UniProtKB/TrEMBL;Acc:Q53U42] && sp|O64964|TIP11_MAIZE Aquaporin TIP1-1 OS=Zea mays OX=4577 GN=TIP1-1 PE=2 SV=1 && PF00230:Major intrinsic protein	-
Solyc02g089615.1	825.088	809.204	877.646	248.324	162.131	314.885	837.312	241.78	1.79313	6.60946e-18	2.62758e-16	Solyc02g089615.1	2	52007125	52007703	-	372	protein_coding	- && - && PF08132:S-adenosyl-l-methionine decarboxylase leader peptide	-
Solyc04g082500.3	420.458	407.856	313.854	1042.76	866.925	1113.13	380.723	1007.6	-1.40477	6.88748e-18	2.73332e-16	Solyc04g082500.3	4	66238341	66253598	-	3744	protein_coding	- && sp|Q9LDZ5|PBL21_ARATH Probable serine/threonine-protein kinase PBL21 OS=Arabidopsis thaliana OX=3702 GN=PBL21 PE=1 SV=1 && PF07714:Protein tyrosine kinase|PF00069:Protein kinase domain	Pkinase_Tyr
Solyc06g061040.3	247.328	374.23	175.529	26.7121	13.352	44.124	265.696	28.0627	3.24584	7.16984e-18	2.84041e-16	Solyc06g061040.3	6	39192324	39198773	-	1950	protein_coding	- && sp|Q42583|KPRS2_ARATH Ribose-phosphate pyrophosphokinase 2, chloroplastic OS=Arabidopsis thaliana OX=3702 GN=PRS2 PE=2 SV=2 && PF13793:N-terminal domain of ribose phosphate pyrophosphokinase|PF14572:Phosphoribosyl synthetase-associated domain	-
Solyc04g072815.1	419.469	342.773	466.488	119.71	142.103	99.2789	409.577	120.364	1.76654	7.28805e-18	2.88221e-16	Solyc04g072815.1	4	59866469	59868740	-	195	protein_coding	- && - && -	-
Solyc01g074040.2	2353.58	1875.49	2704.48	916.126	999.491	971.73	2311.18	962.449	1.26414	7.38902e-18	2.91706e-16	Solyc01g074040.2	1	81240992	81254154	+	2682	protein_coding	- && sp|Q75W17|FURH_VIBFR Furcatin hydrolase OS=Viburnum furcatum OX=237940 PE=1 SV=1 && PF00232:Glycosyl hydrolase family 1	Glyco_hydro_1
Solyc06g007580.1	116.739	79.1848	155.496	7.9147	2.86114	0	117.14	3.59195	5.02679	7.66237e-18	3.01972e-16	Solyc06g007580.1	6	1577413	1578312	+	900	protein_coding	- && - && PF04720:PDDEXK-like family of unknown function	-
Solyc07g009380.3	165.215	86.7779	182.207	2143.89	2326.1	1174.3	144.733	1881.43	-3.69924	7.83245e-18	3.0814e-16	Solyc07g009380.3	7	4435708	4438017	+	1252	protein_coding	Xyloglucan endotransglucosylase/hydrolase [Source:UniProtKB/TrEMBL;Acc:Q9FZ05] && sp|Q38907|XTH25_ARATH Probable xyloglucan endotransglucosylase/hydrolase protein 25 OS=Arabidopsis thaliana OX=3702 GN=XTH25 PE=2 SV=2 && PF00722:Glycosyl hydrolases family 16|PF06955:Xyloglucan endo-transglycosylase (XET) C-terminus	-
Solyc02g088345.1	996.239	1151.98	989.259	2069.69	2225.01	1999.62	1045.82	2098.11	-1.00504	8.19088e-18	3.21683e-16	Solyc02g088345.1	2	51105607	51108142	-	1517	protein_coding	- && sp|Q9ZQ70|WRKY3_ARATH Probable WRKY transcription factor 3 OS=Arabidopsis thaliana OX=3702 GN=WRKY3 PE=2 SV=1 && PF03106:WRKY DNA -binding domain	WRKY
Solyc10g054440.2	9867.41	8020.45	10389.6	3200.51	2337.55	4058.4	9425.82	3198.82	1.5592	8.35082e-18	3.27398e-16	Solyc10g054440.2	10	55366325	55368444	-	2016	protein_coding	- && sp|O23141|SPE2_ARATH Arginine decarboxylase 2 OS=Arabidopsis thaliana OX=3702 GN=ADC2 PE=1 SV=1 && PF02784:Pyridoxal-dependent decarboxylase, pyridoxal binding domain	-
Solyc10g080670.2	9525.11	12204.2	10324.7	4957.57	5526.76	5195.6	10684.7	5226.64	1.03151	8.38843e-18	3.28306e-16	Solyc10g080670.2	10	62015616	62017764	+	1174	protein_coding	- && - && -	-
Solyc01g006560.3	5482.78	3848.6	3738.58	10192.2	10666.3	11145.3	4356.65	10667.9	-1.29195	8.43724e-18	3.29648e-16	Solyc01g006560.3	1	1128398	1132896	-	1500	protein_coding	- && sp|O24370|LOX21_SOLTU Linoleate 13S-lipoxygenase 2-1, chloroplastic OS=Solanum tuberosum OX=4113 GN=LOX2.1 PE=1 SV=1 && PF00305:Lipoxygenase	Lipoxygenase
Solyc05g056500.1	491.689	412.195	539.943	139.497	131.612	184.518	481.276	151.876	1.66552	8.58546e-18	3.34863e-16	Solyc05g056500.1	5	66618305	66619510	+	1206	protein_coding	RING-type E3 ubiquitin transferase [Source:UniProtKB/TrEMBL;Acc:K4C2X4] && sp|Q9FXA4|PUB26_ARATH U-box domain-containing protein 26 OS=Arabidopsis thaliana OX=3702 GN=PUB26 PE=2 SV=1 && PF04564:U-box domain	U-box
Solyc01g091490.3	276.018	236.47	397.803	31.6588	43.8708	72.2029	303.43	49.2441	2.62551	8.63157e-18	3.36083e-16	Solyc01g091490.3	1	84995182	84996727	-	947	protein_coding	- && - && -	-
Solyc12g014140.2	2461.41	1507.77	2144.51	5467.08	5455.24	5135.43	2037.9	5352.58	-1.39283	9.40336e-18	3.65507e-16	Solyc12g014140.2	12	4949918	4952062	-	1741	protein_coding	- && sp|Q9MAH8|TCP3_ARATH Transcription factor TCP3 OS=Arabidopsis thaliana OX=3702 GN=TCP3 PE=1 SV=1 && PF03634:TCP family transcription factor	TCP
Solyc05g047680.3	63.3161	50.982	36.2506	230.516	210.77	231.651	50.1829	224.312	-2.16217	9.70707e-18	3.76667e-16	Solyc05g047680.3	5	60015087	60016969	+	1798	protein_coding	- && sp|Q9SLP1|C78A9_ARATH Cytochrome P450 78A9 OS=Arabidopsis thaliana OX=3702 GN=CYP78A9 PE=1 SV=1 && PF00067:Cytochrome P450	p450
Solyc12g008840.2	1574	2545.85	2165.5	682.643	791.581	533.499	2095.11	669.241	1.64601	1.01133e-17	3.91762e-16	Solyc12g008840.2	12	2183601	2190744	+	2742	protein_coding	Beta-galactosidase [Source:UniProtKB/TrEMBL;Acc:K4DBX2] && sp|P48981|BGAL_MALDO Beta-galactosidase OS=Malus domestica OX=3750 PE=1 SV=1 && PF17834:Beta-sandwich domain in beta galactosidase|PF01301:Glycosyl hydrolases family 35	-
Solyc11g017390.2	223.585	206.098	211.78	48.4775	59.1302	59.1662	213.821	55.5913	1.94341	1.04787e-17	4.05225e-16	Solyc11g017390.2	11	8318914	8319372	+	459	protein_coding	- && - && -	-
Solyc01g099810.3	1380.09	2110.87	1895.52	697.483	670.46	701.972	1795.5	689.972	1.3796	1.06501e-17	4.11152e-16	Solyc01g099810.3	1	89826751	89833430	-	922	protein_coding	Serine/arginine-rich splicing factor SR30 [Source:Projected from Arabidopsis thaliana (AT1G09140) UniProtKB/Swiss-Prot;Acc:Q9XFR5] && sp|Q9XFR5|SR30_ARATH Serine/arginine-rich splicing factor SR30 OS=Arabidopsis thaliana OX=3702 GN=SR30 PE=1 SV=1 && PF00076:RNA recognition motif. (a.k.a. RRM, RBD, or RNP domain)	RRM_1
Solyc04g008250.1	82.113	157.285	138.325	6.92536	4.76856	14.0394	125.908	8.57779	3.88165	1.08646e-17	4.18721e-16	Solyc04g008250.1	4	1926326	1930683	+	795	protein_coding	- && sp|Q8VYZ2|PPA8_ARATH Purple acid phosphatase 8 OS=Arabidopsis thaliana OX=3702 GN=PAP8 PE=2 SV=1 && PF00149:Calcineurin-like phosphoesterase	Metallophos
Solyc09g011470.3	301.741	605.276	690.669	96.9551	109.677	112.316	532.562	106.316	2.32452	1.29821e-17	4.99482e-16	Solyc09g011470.3	9	4793465	4797215	+	1130	protein_coding	AT5g02020/T7H20_70 [Source:Projected from Arabidopsis thaliana (AT5G02020) UniProtKB/TrEMBL;Acc:Q9LZM9] && - && -	-
Solyc02g030480.3	39.5725	8.67779	39.1125	199.846	288.975	367.031	29.1209	285.284	-3.28171	1.33221e-17	5.11696e-16	Solyc02g030480.3	2	26693477	26697808	+	1616	protein_coding	- && sp|Q7XWU3|CADH6_ORYSJ Probable cinnamyl alcohol dehydrogenase 6 OS=Oryza sativa subsp. japonica OX=39947 GN=CAD6 PE=2 SV=2 && PF08240:Alcohol dehydrogenase GroES-like domain|PF00107:Zinc-binding dehydrogenase	ADH_N
Solyc03g082920.3	2587.05	3094.72	2156.91	5872.71	6487.15	8288.29	2612.89	6882.71	-1.39754	1.35802e-17	5.20321e-16	Solyc03g082920.3	3	54223228	54226999	-	2166	protein_coding	- && sp|Q03685|BIP5_TOBAC Luminal-binding protein 5 OS=Nicotiana tabacum OX=4097 GN=BIP5 PE=2 SV=1 && PF00012:Hsp70 protein	HSP70
Solyc12g097010.2	33.6367	34.7112	27.6649	146.422	162.131	177.499	32.0042	162.017	-2.34261	1.35925e-17	5.20321e-16	Solyc12g097010.2	12	66667722	66673013	-	4111	protein_coding	- && sp|A0A290U7C4|ROQ1_NICBE Disease resistance protein Roq1 OS=Nicotiana benthamiana OX=4100 GN=ROQ1 PE=1 SV=1 && PF00931:NB-ARC domain|PF01582:TIR domain	TIR
Solyc10g080420.2	1903.44	1815.83	1860.23	3378.59	3307.47	3161.88	1859.83	3282.65	-0.819619	1.39409e-17	5.32757e-16	Solyc10g080420.2	10	61828061	61830388	+	2328	protein_coding	- && sp|Q9M2R0|FTIP3_ARATH FT-interacting protein 3 OS=Arabidopsis thaliana OX=3702 GN=FTIP3 PE=1 SV=1 && PF00168:C2 domain|PF08372:Plant phosphoribosyltransferase C-terminal	C2
Solyc11g008870.2	791.451	687.715	723.104	1867.87	1490.65	2208.2	734.09	1855.58	-1.3375	1.45238e-17	5.54102e-16	Solyc11g008870.2	11	3044614	3049369	-	2232	protein_coding	Methylenetetrahydrofolate reductase [Source:UniProtKB/TrEMBL;Acc:K4D5E7] && sp|O80585|MTHR2_ARATH Methylenetetrahydrofolate reductase 2 OS=Arabidopsis thaliana OX=3702 GN=MTHFR2 PE=1 SV=2 && PF02219:Methylenetetrahydrofolate reductase	-
Solyc09g075860.3	3425.99	3247.66	2877.15	5825.22	5880.59	6171.34	3183.6	5959.05	-0.904511	1.47904e-17	5.63324e-16	Solyc09g075860.3	9	67932645	67945638	+	6306	protein_coding	Linoleate 9S-lipoxygenase 5 [Source:Projected from Arabidopsis thaliana (AT3G22400) UniProtKB/Swiss-Prot;Acc:Q9LUW0] && sp|Q43191|LOX15_SOLTU Probable linoleate 9S-lipoxygenase 5 OS=Solanum tuberosum OX=4113 GN=LOX1.5 PE=2 SV=1 && PF01477:PLAT/LH2 domain|PF00305:Lipoxygenase	Lipoxygenase
Solyc08g065190.3	227.542	248.402	227.043	650.984	612.283	972.733	234.329	745.333	-1.66957	1.63599e-17	6.2206e-16	Solyc08g065190.3	8	53037426	53040826	+	1945	protein_coding	- && sp|O04089|ZIP4_ARATH Zinc transporter 4, chloroplastic OS=Arabidopsis thaliana OX=3702 GN=ZIP4 PE=2 SV=1 && PF02535:ZIP Zinc transporter	-
Solyc03g083400.3	1178.27	1372.18	1347	3953.39	2582.65	3397.55	1299.15	3311.2	-1.3498	1.6464e-17	6.2497e-16	Solyc03g083400.3	3	54699814	54703766	+	1227	protein_coding	- && sp|O82117|CO3_ORYSJ Zinc finger protein CO3 OS=Oryza sativa subsp. japonica OX=39947 GN=CO3 PE=2 SV=1 && PF06203:CCT motif	CCT
Solyc03g116340.3	1139.69	1252.86	1067.48	483.786	578.903	510.434	1153.34	524.374	1.13651	1.66803e-17	6.32126e-16	Solyc03g116340.3	3	67305883	67309101	+	1184	protein_coding	Transcription factor bHLH47 [Source:Projected from Arabidopsis thaliana (AT3G47640) UniProtKB/Swiss-Prot;Acc:Q9SN74] && sp|Q9SN74|BH047_ARATH Transcription factor bHLH47 OS=Arabidopsis thaliana OX=3702 GN=BHLH47 PE=1 SV=1 && -	-
Solyc01g095580.3	1176.29	1215.98	1201.99	2125.1	2208.8	2122.96	1198.09	2152.29	-0.845244	1.83346e-17	6.93659e-16	Solyc01g095580.3	1	86668329	86672465	+	2726	protein_coding	- && sp|A0A314KSQ4|JAR6_NICAT Jasmonoyl--L-amino acid synthetase JAR6 OS=Nicotiana attenuata OX=49451 GN=JAR6 PE=1 SV=2 && PF03321:GH3 auxin-responsive promoter	-
Solyc03g083560.1	89.0382	47.7278	54.3759	293.833	254.641	369.037	63.714	305.837	-2.26037	1.93396e-17	7.30466e-16	Solyc03g083560.1	3	54939827	54940876	+	1050	protein_coding	- && sp|Q9FHM9|EXOL3_ARATH Protein EXORDIUM-like 3 OS=Arabidopsis thaliana OX=3702 GN=EXL3 PE=2 SV=1 && PF04674:Phosphate-induced protein 1 conserved region	-
Solyc09g063150.3	363.078	552.124	372.046	133.561	100.14	85.2395	429.083	106.313	2.0119	1.96111e-17	7.39487e-16	Solyc09g063150.3	9	61425181	61427050	+	984	protein_coding	- && sp|Q03663|GSTX2_TOBAC Probable glutathione S-transferase OS=Nicotiana tabacum OX=4097 PE=2 SV=1 && PF00043:Glutathione S-transferase, C-terminal domain|PF02798:Glutathione S-transferase, N-terminal domain	GST_N
Solyc09g009530.3	3571.42	4599.23	3256.83	8951.52	9261.5	8010.51	3809.16	8741.18	-1.19858	2.10494e-17	7.92407e-16	Solyc09g009530.3	9	2937025	2939581	-	1221	protein_coding	- && - && PF12697:Alpha/beta hydrolase family	-
Solyc01g110530.3	432.33	535.854	432.145	977.465	1172.11	1170.29	466.776	1106.62	-1.24646	2.11971e-17	7.96647e-16	Solyc01g110530.3	1	97110324	97114771	-	985	protein_coding	Peptidyl-prolyl cis-trans isomerase [Source:UniProtKB/TrEMBL;Acc:K4B3R6] && sp|Q94G00|PIN1_MALDO Peptidyl-prolyl cis-trans isomerase Pin1 OS=Malus domestica OX=3750 GN=PIN1 PE=2 SV=1 && PF00639:PPIC-type PPIASE domain	-
Solyc03g117690.3	17.8076	20.6098	34.3427	152.358	185.02	141.397	24.2534	159.592	-2.71222	2.13173e-17	7.99839e-16	Solyc03g117690.3	3	68247870	68249798	+	1772	protein_coding	- && sp|Q8S9J6|ASPA_ARATH Aspartyl protease family protein At5g10770 OS=Arabidopsis thaliana OX=3702 GN=At5g10770 PE=2 SV=1 && PF14541:Xylanase inhibitor C-terminal|PF14543:Xylanase inhibitor N-terminal	-
Solyc07g042400.2	97.942	87.8626	97.3042	1.97867	3.81485	9.02536	94.3696	4.93963	4.26309	2.15909e-17	8.08512e-16	Solyc07g042400.2	7	55659263	55660074	-	682	protein_coding	- && - && -	-
Solyc01g103050.3	3285.51	2993.84	3197.68	6134.88	5389.43	5748.15	3159.01	5757.49	-0.865832	2.16197e-17	8.08512e-16	Solyc01g103050.3	1	91610827	91618031	+	4045	protein_coding	Auxin response factor [Source:UniProtKB/TrEMBL;Acc:K4B1N1] && sp|Q8L7G0|ARFA_ARATH Auxin response factor 1 OS=Arabidopsis thaliana OX=3702 GN=ARF1 PE=1 SV=2 && PF02362:B3 DNA binding domain|PF02309:AUX/IAA family|PF06507:Auxin response factor	Auxin_resp
Solyc04g078540.3	482.785	398.094	363.46	937.892	1152.08	1367.84	414.78	1152.61	-1.47446	2.3364e-17	8.72309e-16	Solyc04g078540.3	4	63328898	63332626	-	1784	protein_coding	- && sp|Q9FMH8|RD21B_ARATH Probable cysteine protease RD21B OS=Arabidopsis thaliana OX=3702 GN=RD21B PE=1 SV=1 && PF00112:Papain family cysteine protease|PF08246:Cathepsin propeptide inhibitor domain (I29)|PF00396:Granulin	Peptidase_C1
Solyc07g043130.3	713.295	593.344	759.354	1457.29	1965.6	1645.62	688.664	1689.51	-1.29416	2.35619e-17	8.77706e-16	Solyc07g043130.3	7	56844833	56847277	-	2014	protein_coding	Root phototropism protein 2 [Source:Projected from Arabidopsis thaliana (AT2G30520) UniProtKB/Swiss-Prot;Acc:Q682S0] && sp|Q682S0|RPT2_ARATH Root phototropism protein 2 OS=Arabidopsis thaliana OX=3702 GN=RPT2 PE=1 SV=2 && PF03000:NPH3 family|PF00651:BTB/POZ domain	BTB
Solyc09g014900.3	413.533	411.11	362.506	136.529	138.288	157.442	395.716	144.086	1.45749	2.35859e-17	8.77706e-16	Solyc09g014900.3	9	7155179	7157620	-	1733	protein_coding	- && sp|Q2QUC5|C71P1_ORYSJ Tryptamine 5-hydroxylase OS=Oryza sativa subsp. japonica OX=39947 GN=CYP71P1 PE=1 SV=1 && PF00067:Cytochrome P450	p450
Solyc07g063930.3	1191.13	1205.13	1178.14	362.097	529.31	516.451	1191.47	469.286	1.34399	2.49213e-17	9.25883e-16	Solyc07g063930.3	7	66389096	66393149	-	2186	protein_coding	- && sp|Q9LHQ6|OCT4_ARATH Organic cation/carnitine transporter 4 OS=Arabidopsis thaliana OX=3702 GN=OCT4 PE=2 SV=1 && PF00083:Sugar (and other) transporter	Sugar_tr
Solyc03g121180.3	537.197	278.774	502.738	1340.55	1684.26	1525.29	439.57	1516.7	-1.78548	2.6225e-17	9.72725e-16	Solyc03g121180.3	3	70840093	70847534	-	3126	protein_coding	- && sp|Q9LU14|APG2_ARATH GDSL esterase/lipase APG OS=Arabidopsis thaliana OX=3702 GN=APG PE=2 SV=1 && PF00657:GDSL-like Lipase/Acylhydrolase	Lipase_GDSL
Solyc03g114710.3	988.324	974.082	1050.31	276.025	199.326	399.121	1004.24	291.491	1.78546	2.78675e-17	1.03196e-15	Solyc03g114710.3	3	66092651	66094348	-	1443	protein_coding	Flavonol 3-O-glucosyltransferase UGT89B1 [Source:Projected from Arabidopsis thaliana (AT1G73880) UniProtKB/Swiss-Prot;Acc:Q9C9B0] && sp|Q6VAA5|U89B2_STERE UDP-glycosyltransferase 89B2 OS=Stevia rebaudiana OX=55670 GN=UGT89B2 PE=2 SV=1 && PF00201:UDP-glucoronosyl and UDP-glucosyl transferase	UDPGT
Solyc01g099600.3	499.603	378.569	556.16	1184.24	1257.95	1147.22	478.111	1196.47	-1.32202	2.79785e-17	1.03439e-15	Solyc01g099600.3	1	89667590	89669478	-	1694	protein_coding	Heavy metal-associated isoprenylated plant protein 35 [Source:Projected from Arabidopsis thaliana (AT1G56210) UniProtKB/Swiss-Prot;Acc:Q9C7J6] && sp|Q84J88|HIP36_ARATH Heavy metal-associated isoprenylated plant protein 36 OS=Arabidopsis thaliana OX=3702 GN=HIPP36 PE=1 SV=1 && PF00403:Heavy-metal-associated domain	HMA
Solyc02g077090.3	349.228	265.757	403.526	921.073	844.036	979.753	339.504	914.954	-1.42838	2.80569e-17	1.0356e-15	Solyc02g077090.3	2	42708683	42713179	-	2247	protein_coding	- && sp|Q9LI74|CHUP1_ARATH Protein CHUP1, chloroplastic OS=Arabidopsis thaliana OX=3702 GN=CHUP1 PE=1 SV=1 && -	-
Solyc11g011260.1	1599.72	1409.06	1750.52	3349.9	4152.46	3208.01	1586.43	3570.12	-1.16995	2.89971e-17	1.06856e-15	GAI	11	4303955	4305721	-	1767	protein_coding	DELLA protein GAI [Source:UniProtKB/Swiss-Prot;Acc:Q7Y1B6] && sp|Q7Y1B6|GAI_SOLLC DELLA protein GAI OS=Solanum lycopersicum OX=4081 GN=GAI PE=2 SV=1 && PF03514:GRAS domain family|PF12041:Transcriptional regulator DELLA protein N terminal	GRAS
Solyc02g086830.3	1409.77	1494.75	1246.83	2901.73	2898.33	2544.15	1383.78	2781.4	-1.00761	3.02299e-17	1.11219e-15	Solyc02g086830.3	2	50077487	50084502	+	4552	protein_coding	DEGP1 [Source:Projected from Arabidopsis thaliana (AT3G27925) UniProtKB/TrEMBL;Acc:A0A178V823] && sp|Q9LII8|KLCR2_ARATH Protein KINESIN LIGHT CHAIN-RELATED 2 OS=Arabidopsis thaliana OX=3702 GN=KLCR2 PE=1 SV=1 && -	-
Solyc01g097290.3	183.023	127.997	207.01	698.472	967.064	507.426	172.677	724.321	-2.06688	3.08318e-17	1.13249e-15	Solyc01g097290.3	1	88071879	88074392	+	552	protein_coding	Auxin-responsive protein IAA16 [Source:Projected from Arabidopsis thaliana (AT3G04730) UniProtKB/Swiss-Prot;Acc:O24407] && sp|O24407|IAA16_ARATH Auxin-responsive protein IAA16 OS=Arabidopsis thaliana OX=3702 GN=IAA16 PE=1 SV=1 && PF02309:AUX/IAA family	-
Solyc06g065900.3	328.452	360.128	417.836	944.817	896.49	794.231	368.805	878.513	-1.25173	3.30541e-17	1.21216e-15	Solyc06g065900.3	6	41416009	41420792	+	1076	protein_coding	- && - && -	-
Solyc10g012430.3	1610.6	1589.12	1509.17	834.011	644.71	721.026	1569.63	733.249	1.0982	3.52429e-17	1.29034e-15	Solyc10g012430.3	10	5064271	5078185	-	2642	protein_coding	- && sp|Q0WMJ8|SIPL4_ARATH Signal peptide peptidase-like 4 OS=Arabidopsis thaliana OX=3702 GN=SPPL4 PE=2 SV=1 && PF04258:Signal peptide peptidase|PF02225:PA domain	-
Solyc12g087790.1	177.087	228.877	319.578	35.6161	27.6577	54.1521	241.847	39.142	2.63024	3.54675e-17	1.29648e-15	Solyc12g087790.1	12	64276147	64276372	-	156	protein_coding	- && - && -	-
Solyc04g015020.3	1645.23	1902.61	1594.07	3228.21	3259.79	3597.11	1713.97	3361.7	-0.972192	3.87318e-17	1.41352e-15	Solyc04g015020.3	4	5226834	5228903	-	1339	protein_coding	- && - && -	-
Solyc11g005380.2	2787.89	2999.26	3006.89	1623.5	1495.42	1671.7	2931.35	1596.87	0.876395	4.05344e-17	1.47694e-15	Solyc11g005380.2	11	303996	306518	+	2379	protein_coding	- && sp|Q9C6K3|DF1_ARATH Trihelix transcription factor DF1 OS=Arabidopsis thaliana OX=3702 GN=DF1 PE=4 SV=1 && -	-
Solyc02g085730.3	3490.3	2259.48	2412.57	7126.2	6475.71	7118	2720.78	6906.63	-1.34383	4.09448e-17	1.4895e-15	Solyc02g085730.3	2	49169184	49170468	+	1116	protein_coding	Allene oxide cyclase [Source:UniProtKB/TrEMBL;Acc:Q9LEG5] && sp|A2XID3|AOC_ORYSI Allene oxide cyclase, chloroplastic OS=Oryza sativa subsp. indica OX=39946 GN=AOC PE=2 SV=1 && PF06351:Allene oxide cyclase	-
Solyc08g075790.3	23.7435	23.8639	26.711	160.273	120.168	151.425	24.7728	143.955	-2.53687	4.32099e-17	1.56718e-15	Solyc08g075790.3	8	60017784	60019815	-	1809	protein_coding	- && - && PF06101:Vacuolar protein sorting-associated protein 62	-
Solyc06g084330.3	109.814	104.133	103.982	13.8507	2.86114	7.01972	105.976	7.91053	3.75043	4.32183e-17	1.56718e-15	Solyc06g084330.3	6	49532811	49536317	+	2301	protein_coding	- && sp|Q9SY14|CSCL2_ARATH CSC1-like protein At4g02900 OS=Arabidopsis thaliana OX=3702 GN=At4g02900 PE=3 SV=1 && PF02714:Calcium-dependent channel, 7TM region, putative phosphate|PF14703:Cytosolic domain of 10TM putative phosphate transporter|PF13967:Late exocytosis, associated with Golgi transport	-
Solyc05g006660.3	719.231	696.393	697.347	1693.75	1307.54	1609.52	704.324	1536.94	-1.12556	4.40027e-17	1.59308e-15	Solyc05g006660.3	5	1331180	1339230	+	2425	protein_coding	- && - && PF07059:Protein of unknown function (DUF1336)	-
Solyc03g113460.1	235.457	236.47	299.544	727.163	969.926	639.798	257.157	778.962	-1.59826	4.78334e-17	1.72901e-15	Solyc03g113460.1	3	65086411	65087211	+	801	protein_coding	- && sp|A0A3Q8GL18|NEPS1_NEPRA (+)-cis,trans-nepetalactol synthase NEPS1 OS=Nepeta racemosa OX=54731 GN=NEPS1 PE=1 SV=1 && PF13561:Enoyl-(Acyl carrier protein) reductase	-
Solyc12g014210.2	1256.43	1400.38	1203.9	2344.73	2524.48	2454.9	1286.9	2441.37	-0.924259	4.98853e-17	1.80031e-15	Solyc12g014210.2	12	5045684	5055625	-	2109	protein_coding	- && sp|Q9LKA4|UBA2C_ARATH UBP1-associated protein 2C OS=Arabidopsis thaliana OX=3702 GN=UBA2C PE=2 SV=1 && PF00076:RNA recognition motif. (a.k.a. RRM, RBD, or RNP domain)	RRM_1
Solyc07g014730.3	444.202	273.35	370.138	67.2749	68.6673	109.307	362.563	81.7498	2.15085	5.05635e-17	1.82189e-15	Solyc07g014730.3	7	5197767	5201376	+	813	protein_coding	PLA2-ALPHA [Source:Projected from Arabidopsis thaliana (AT2G06925) UniProtKB/TrEMBL;Acc:A0A178VVH8] && sp|Q8S8N6|PLA2A_ARATH Phospholipase A2-alpha OS=Arabidopsis thaliana OX=3702 GN=PLA2-ALPHA PE=1 SV=1 && -	-
Solyc11g020230.1	655.915	769.069	1024.56	252.281	201.233	297.837	816.513	250.45	1.70584	5.23819e-17	1.88442e-15	Solyc11g020230.1	11	10562948	10565284	-	2337	protein_coding	- && sp|Q9FIJ6|ACCR4_ARATH Serine/threonine-protein kinase-like protein CCR4 OS=Arabidopsis thaliana OX=3702 GN=CCR4 PE=1 SV=1 && PF00069:Protein kinase domain	Pkinase
Solyc01g095590.3	887.414	881.88	773.664	1852.04	1696.65	2291.44	847.653	1946.71	-1.19963	5.41183e-17	1.94381e-15	Solyc01g095590.3	1	86683540	86688966	+	3788	protein_coding	- && - && PF11331:Probable zinc-ribbon domain	-
Solyc02g064770.3	4874.35	4565.6	4833.73	2573.27	2827.76	2454.9	4757.89	2618.64	0.861476	5.58778e-17	2.00383e-15	Solyc02g064770.3	2	36448338	36452831	+	1185	protein_coding	- && sp|Q9SZU7|KAI2_ARATH Probable esterase KAI2 OS=Arabidopsis thaliana OX=3702 GN=KAI2 PE=1 SV=1 && PF12697:Alpha/beta hydrolase family	-
Solyc08g067505.1	0.989314	2.16945	8.58567	95.9657	86.7878	110.31	3.91481	97.6878	-4.61098	5.64771e-17	2.02213e-15	Solyc08g067505.1	8	56592697	56593052	+	348	protein_coding	- && - && -	-
Solyc08g006510.3	611.396	726.765	576.194	278.993	239.382	241.679	638.118	253.351	1.33208	6.42704e-17	2.29754e-15	Solyc08g006510.3	8	1108067	1124226	-	1585	protein_coding	- && sp|Q9FVR6|Y1222_ARATH Uncharacterized protein At1g32220, chloroplastic OS=Arabidopsis thaliana OX=3702 GN=At1g32220 PE=1 SV=1 && PF13460:NAD(P)H-binding	-
Solyc06g036260.3	533.24	984.929	819.454	184.017	214.585	247.696	779.208	215.433	1.85448	6.48163e-17	2.31341e-15	Solyc06g036260.3	6	25834722	25836474	-	1128	protein_coding	Beta-carotene hydroxylase [Source:UniProtKB/TrEMBL;Acc:Q9S6Y1] && sp|O49814|BCH2_CAPAN Beta-carotene hydroxylase 2, chloroplastic OS=Capsicum annuum OX=4072 GN=CA2 PE=1 SV=2 && PF04116:Fatty acid hydroxylase superfamily	-
Solyc02g092000.3	136.525	146.438	162.174	451.138	362.411	446.254	148.379	419.934	-1.49998	6.69043e-17	2.38121e-15	Solyc02g092000.3	2	53857265	53861159	-	1144	protein_coding	- && sp|Q9M2Y6|CGR2_ARATH Probable pectin methylesterase CGR2 OS=Arabidopsis thaliana OX=3702 GN=CGR2 PE=2 SV=1 && -	-
Solyc01g097040.3	419.469	447.991	423.56	1108.06	871.693	938.637	430.34	972.796	-1.17688	6.69257e-17	2.38121e-15	Solyc01g097040.3	1	87889592	87894883	+	3293	protein_coding	- && sp|F4HXQ7|MYOB1_ARATH Myosin-binding protein 1 OS=Arabidopsis thaliana OX=3702 GN=MYOB1 PE=1 SV=1 && PF04576:Zein-binding	-
Solyc07g062680.2	408.587	352.535	393.987	848.851	784.905	862.423	385.036	832.06	-1.11076	6.78873e-17	2.41164e-15	Solyc07g062680.2	7	65500244	65501822	+	1461	protein_coding	- && sp|Q8LPR5|TCP4_ARATH Transcription factor TCP4 OS=Arabidopsis thaliana OX=3702 GN=TCP4 PE=1 SV=1 && PF03634:TCP family transcription factor	TCP
Solyc05g007940.3	1405.81	818.967	2783.66	21.7654	20.028	52.1465	1669.48	31.3133	5.73748	6.9521e-17	2.46582e-15	Solyc05g007940.3	5	2366230	2369433	-	1146	protein_coding	- && sp|P80196|RNLX_SOLLC Intracellular ribonuclease LX OS=Solanum lycopersicum OX=4081 GN=RNALX PE=1 SV=2 && PF00445:Ribonuclease T2 family	Ribonuclease_T2
Solyc10g050220.2	69.2519	49.8973	58.1917	206.771	226.03	242.682	59.1137	225.161	-1.9268	7.32897e-17	2.59544e-15	Solyc10g050220.2	10	48056506	48069045	+	1194	protein_coding	- && sp|Q8L983|COR28_ARATH Cold-regulated protein 28 OS=Arabidopsis thaliana OX=3702 GN=COR28 PE=1 SV=1 && -	-
Solyc01g109610.3	372.971	379.653	455.04	109.816	120.168	156.44	402.555	128.808	1.64508	7.36489e-17	2.6041e-15	Solyc01g109610.3	1	96423658	96427255	-	1417	protein_coding	- && sp|Q8GUH2|Y1015_ARATH Uncharacterized protein At1g01500 OS=Arabidopsis thaliana OX=3702 GN=At1g01500 PE=2 SV=1 && -	-
Solyc01g081570.3	730.113	575.988	656.326	1311.86	1462.99	1418.99	654.143	1397.95	-1.09502	7.41054e-17	2.61616e-15	Solyc01g081570.3	1	80619622	80623531	+	2971	protein_coding	- && - && PF14365:Neprosin activation peptide|PF03080:Neprosin	-
Solyc05g007010.2	32.6473	14.1014	17.1713	144.443	155.455	144.406	21.3067	148.101	-2.79191	7.50409e-17	2.64507e-15	Solyc05g007010.2	5	1601305	1603586	-	2165	protein_coding	- && sp|Q3HRQ2|GLOX_VITPS Aldehyde oxidase GLOX OS=Vitis pseudoreticulata OX=231512 GN=GLOX PE=2 SV=1 && PF09118:Domain of unknown function (DUF1929)|PF07250:Glyoxal oxidase N-terminus	-
Solyc03g111820.3	236.446	152.946	270.925	640.101	863.11	1149.23	220.106	884.147	-2.00415	7.5704e-17	2.66431e-15	Solyc03g111820.3	3	63920851	63923834	-	2441	protein_coding	- && sp|Q9SS87|SEOB_ARATH Protein SIEVE ELEMENT OCCLUSION B OS=Arabidopsis thaliana OX=3702 GN=SEOB PE=1 SV=1 && PF14576:Sieve element occlusion N-terminus|PF14577:Sieve element occlusion C-terminus	-
Solyc08g007080.3	1375.15	1941.66	1380.38	3774.32	3584.05	4676.14	1565.73	4011.5	-1.3577	7.70702e-17	2.70819e-15	Solyc08g007080.3	8	1636652	1642794	-	3448	protein_coding	- && sp|Q9FUR2|IP5P2_ARATH Type I inositol polyphosphate 5-phosphatase 2 OS=Arabidopsis thaliana OX=3702 GN=IP5P2 PE=1 SV=2 && PF03372:Endonuclease/Exonuclease/phosphatase family	Exo_endo_phos
Solyc01g007050.2	166.205	101.964	95.3963	12.8614	13.352	7.01972	121.188	11.0777	3.44863	7.73895e-17	2.71521e-15	Solyc01g007050.2	1	1589580	1591140	-	1412	protein_coding	RING-type E3 ubiquitin transferase [Source:UniProtKB/TrEMBL;Acc:K4ASS1] && sp|Q9SF15|PUB24_ARATH E3 ubiquitin-protein ligase PUB24 OS=Arabidopsis thaliana OX=3702 GN=PUB24 PE=1 SV=1 && PF04564:U-box domain	U-box
Solyc01g104970.3	1007.12	1031.57	893.863	1955.92	1807.29	2119.96	977.519	1961.05	-1.00472	7.87687e-17	2.75933e-15	Solyc01g104970.3	1	93183944	93195078	+	5024	protein_coding	Somatic embryogenesis receptor kinase 3B [Source:UniProtKB/TrEMBL;Acc:G0XZA6] && sp|Q94F62|BAK1_ARATH BRASSINOSTEROID INSENSITIVE 1-associated receptor kinase 1 OS=Arabidopsis thaliana OX=3702 GN=BAK1 PE=1 SV=2 && -	-
Solyc09g011710.3	10531.2	10498	10288.5	6205.12	6100.9	5379.11	10439.2	5895.04	0.824406	8.03065e-17	2.80601e-15	Solyc09g011710.3	9	4976793	4978216	-	939	nontranslating_CDS	- && sp|P05478|HSP16_SOYBN 18.5 kDa class I heat shock protein OS=Glycine max OX=3847 GN=HSP18.5-C PE=3 SV=1 && PF00011:Hsp20/alpha crystallin family	-
Solyc07g062520.3	6170.35	7109.28	5840.16	2761.24	2291.77	3250.13	6373.26	2767.71	1.20336	8.03483e-17	2.80601e-15	Solyc07g062520.3	7	65341817	65354470	+	4910	protein_coding	- && sp|H2DH21|C7A29_PANGI Cytochrome P450 CYP72A219 OS=Panax ginseng OX=4054 PE=2 SV=1 && PF00067:Cytochrome P450	p450
Solyc11g008630.2	440.245	352.535	455.04	935.913	1245.55	1534.31	415.94	1238.59	-1.57343	8.27818e-17	2.88656e-15	Solyc11g008630.2	11	2820376	2823259	+	1602	protein_coding	- && sp|A0A2R6Q326|AT16_ACTCC Alcohol acyltransferase 16 OS=Actinidia chinensis var. chinensis OX=1590841 GN=AT16 PE=1 SV=2 && PF02458:Transferase family	-
Solyc05g016310.1	346.26	351.451	502.738	75.1896	84.8804	129.363	400.15	96.4778	2.05382	8.36302e-17	2.91167e-15	Solyc05g016310.1	5	15500178	15501758	+	1581	protein_coding	- && sp|Q9LNJ3|APF2_ARATH Aspartyl protease family protein 2 OS=Arabidopsis thaliana OX=3702 GN=APF2 PE=2 SV=1 && PF14543:Xylanase inhibitor N-terminal|PF14541:Xylanase inhibitor C-terminal	-
Solyc04g007730.3	1331.62	1435.09	1406.14	431.351	506.421	673.893	1390.95	537.222	1.37267	8.83033e-17	3.06966e-15	Solyc04g007730.3	4	1405731	1409020	-	1081	protein_coding	- && - && -	-
Solyc07g063470.1	125.643	98.7099	71.5472	1.97867	3.81485	1.00282	98.6333	2.26545	5.4307	9.04904e-17	3.14087e-15	Solyc07g063470.1	7	66084984	66085190	+	207	protein_coding	- && - && -	-
Solyc07g052770.2	0	2.16945	8.58567	103.88	101.094	91.2564	3.58504	98.7434	-4.75262	9.4324e-17	3.26894e-15	Solyc07g052770.2	7	61346154	61350023	+	3019	protein_coding	- && sp|A0A290U7C4|ROQ1_NICBE Disease resistance protein Roq1 OS=Nicotiana benthamiana OX=4100 GN=ROQ1 PE=1 SV=1 && PF00931:NB-ARC domain|PF01582:TIR domain	TIR
Solyc12g009775.1	180.055	151.861	173.621	25.7228	41.0096	36.1014	168.513	34.2779	2.29684	1.12085e-16	3.87855e-15	Solyc12g009775.1	12	2992446	2994136	-	732	protein_coding	- && - && -	-
Solyc04g077745.1	251.286	251.656	236.583	68.2643	30.5188	28.0789	246.508	42.2873	2.54403	1.13964e-16	3.93757e-15	Solyc04g077745.1	4	62745908	62747777	-	552	protein_coding	- && sp|Q9FJW4|NDUS4_ARATH NADH dehydrogenase [ubiquinone] iron-sulfur protein 4, mitochondrial OS=Arabidopsis thaliana OX=3702 GN=FRO1 PE=1 SV=1 && PF04800:ETC complex I subunit conserved region	-
Solyc01g066570.3	289.869	328.671	340.565	102.891	106.816	70.1972	319.702	93.3014	1.77555	1.15414e-16	3.98162e-15	Solyc01g066570.3	1	74452953	74454340	+	1309	protein_coding	FCS-Like Zinc finger 15 [Source:Projected from Arabidopsis thaliana (AT5G49120) UniProtKB/Swiss-Prot;Acc:Q9FH22] && sp|Q9FH22|FLZ15_ARATH FCS-Like Zinc finger 15 OS=Arabidopsis thaliana OX=3702 GN=FLZ15 PE=1 SV=1 && PF04570:zinc-finger of the FCS-type, C2-C2	-
Solyc07g062480.1	81.1237	127.997	134.509	0	4.76856	0	114.543	1.58952	6.13489	1.26024e-16	4.34104e-15	Solyc07g062480.1	7	65331937	65332830	-	894	protein_coding	- && sp|Q39688|EP1G_DAUCA Epidermis-specific secreted glycoprotein EP1 OS=Daucus carota OX=4039 GN=EP1 PE=1 SV=1 && PF01453:D-mannose binding lectin	B_lectin
Solyc07g062860.3	1956.86	2212.84	1950.85	1122.9	988.046	1036.91	2040.18	1049.29	0.959142	1.26976e-16	4.36721e-15	Solyc07g062860.3	7	65621689	65636359	+	2580	protein_coding	- && - && -	-
Solyc07g066180.2	82.113	47.7278	59.1457	298.78	360.503	220.62	62.9955	293.301	-2.21678	1.33122e-16	4.57166e-15	Solyc07g066180.2	7	67792031	67794498	+	2391	protein_coding	- && - && -	-
Solyc06g007170.3	43.5298	11.932	23.8491	164.23	218.4	248.699	26.4369	210.443	-2.98497	1.35062e-16	4.63128e-15	Solyc06g007170.3	6	1230005	1241119	+	1769	protein_coding	- && sp|Q9LUZ6|TBL44_ARATH Protein PMR5 OS=Arabidopsis thaliana OX=3702 GN=PMR5 PE=2 SV=1 && PF14416:PMR5 N terminal Domain|PF13839:GDSL/SGNH-like Acyl-Esterase family found in Pmr5 and Cas1p	-
Solyc02g079710.3	1311.83	1597.8	1083.7	555.018	524.542	542.524	1331.11	540.695	1.29926	1.41114e-16	4.83128e-15	Solyc02g079710.3	2	44725429	44729783	-	3444	protein_coding	- && sp|O81905|SD18_ARATH Receptor-like serine/threonine-protein kinase SD1-8 OS=Arabidopsis thaliana OX=3702 GN=SD18 PE=1 SV=1 && PF08276:PAN-like domain|PF00954:S-locus glycoprotein domain|PF01453:D-mannose binding lectin|PF07714:Protein tyrosine kinase	Pkinase_Tyr
Solyc04g082040.3	442.223	541.277	497.015	199.846	184.067	145.409	493.505	176.44	1.48305	1.4132e-16	4.83128e-15	Solyc04g082040.3	4	65932405	65936871	+	3058	protein_coding	Mechanosensitive ion channel protein [Source:UniProtKB/TrEMBL;Acc:K4BVT1] && sp|F4IME2|MSL8_ARATH Mechanosensitive ion channel protein 8 OS=Arabidopsis thaliana OX=3702 GN=MSL8 PE=2 SV=2 && PF00924:Mechanosensitive ion channel	-
Solyc06g068440.3	1694.69	1742.07	1459.56	525.338	481.625	767.155	1632.11	591.373	1.46483	1.41876e-16	4.84299e-15	Solyc06g068440.3	6	42520666	42523303	+	1343	protein_coding	Cinnamoyl-CoA reductase [Source:UniProtKB/TrEMBL;Acc:Q4U1I5] && sp|A0A059TC02|CCR1_PETHY Cinnamoyl-CoA reductase 1 OS=Petunia hybrida OX=4102 GN=CCR1 PE=1 SV=1 && PF01370:NAD dependent epimerase/dehydratase family	Epimerase
Solyc08g077530.3	1394.93	1400.38	1288.8	2884.91	2403.36	2602.31	1361.37	2630.19	-0.950217	1.52199e-16	5.18757e-15	Solyc08g077530.3	8	61638885	61642476	+	2269	protein_coding	- && sp|O23553|BAM3_ARATH Beta-amylase 3, chloroplastic OS=Arabidopsis thaliana OX=3702 GN=BAM3 PE=1 SV=3 && PF01373:Glycosyl hydrolase family 14	-
Solyc04g076300.3	881.478	976.251	838.533	417.5	445.384	413.161	898.754	425.348	1.07862	1.53949e-16	5.23934e-15	Solyc04g076300.3	4	61300722	61302317	-	1178	protein_coding	- && sp|Q56X46|MSL2_ARATH Mechanosensitive ion channel protein 2, chloroplastic OS=Arabidopsis thaliana OX=3702 GN=MSL2 PE=2 SV=1 && -	-
Solyc04g056560.3	729.124	871.033	703.071	1591.84	1669.95	1510.24	767.743	1590.68	-1.05183	1.7481e-16	5.94041e-15	Solyc04g056560.3	4	54469470	54481244	+	6614	protein_coding	- && sp|A0A290U7C4|ROQ1_NICBE Disease resistance protein Roq1 OS=Nicotiana benthamiana OX=4100 GN=ROQ1 PE=1 SV=1 && -	-
novel.475	1165.41	1071.71	1189.59	577.773	544.57	601.69	1142.24	574.678	0.991537	1.77827e-16	6.03389e-15	-	5	30211459	30214467	-	3009	-	- && - && -	-
Solyc02g093890.1	510.486	808.119	562.838	0.989337	0	7.01972	627.148	2.66969	7.88836	1.82294e-16	6.17623e-15	Solyc02g093890.1	2	55233346	55234173	-	828	protein_coding	- && - && -	-
Solyc07g006620.3	400.672	261.418	326.255	837.969	941.314	834.344	329.449	871.209	-1.40178	1.84143e-16	6.22956e-15	Solyc07g006620.3	7	1480278	1487817	+	2112	protein_coding	- && sp|Q5XF57|Y5576_ARATH Probable receptor-like serine/threonine-protein kinase At5g57670 OS=Arabidopsis thaliana OX=3702 GN=At5g57670 PE=2 SV=1 && PF00069:Protein kinase domain	Pkinase
Solyc09g065130.3	2116.14	2103.28	2063.42	1219.85	1176.88	1167.28	2094.28	1188	0.817889	1.89839e-16	6.41272e-15	Solyc09g065130.3	9	63226279	63234390	+	2609	protein_coding	Mitochondrial Rho GTPase [Source:Projected from Arabidopsis thaliana (AT3G63150) UniProtKB/TrEMBL;Acc:A0A178VC39] && sp|Q8RXF8|MIRO1_ARATH Mitochondrial Rho GTPase 1 OS=Arabidopsis thaliana OX=3702 GN=MIRO1 PE=1 SV=1 && -	-
Solyc06g005890.3	351.206	300.469	352.966	729.142	782.998	959.696	334.88	823.945	-1.29788	2.00283e-16	6.75546e-15	Solyc06g005890.3	6	889826	896753	-	1932	protein_coding	- && - && -	-
Solyc09g010940.3	1157.5	1348.31	1574.99	637.133	527.403	566.592	1360.27	577.043	1.23742	2.16138e-16	7.27535e-15	Solyc09g010940.3	9	4278431	4282297	-	1315	protein_coding	- && - && -	-
Solyc09g005200.3	242.382	213.691	219.411	51.4455	72.4821	58.1634	225.161	60.697	1.89017	2.16338e-16	7.27535e-15	Solyc09g005200.3	9	168692	169629	+	719	protein_coding	- && - && -	-
Solyc05g012510.3	2380.29	2321.31	2243.72	5474.99	5310.27	4042.36	2315.11	4942.54	-1.09424	2.17038e-16	7.28811e-15	Solyc05g012510.3	5	5761181	5767365	-	3171	protein_coding	Alpha-1,4 glucan phosphorylase [Source:UniProtKB/TrEMBL;Acc:K4BXX3] && sp|P53535|PHSL2_SOLTU Alpha-1,4 glucan phosphorylase L-2 isozyme, chloroplastic/amyloplastic OS=Solanum tuberosum OX=4113 GN=STP-1 PE=1 SV=1 && PF00343:Carbohydrate phosphorylase	-
Solyc03g097580.3	359.121	338.434	334.841	73.211	88.6953	128.361	344.132	96.7556	1.8315	2.18097e-16	7.30584e-15	Solyc03g097580.3	3	61327900	61344106	-	1670	protein_coding	- && sp|Q9LUE3|SWT10_ARATH Bidirectional sugar transporter SWEET10 OS=Arabidopsis thaliana OX=3702 GN=SWEET10 PE=1 SV=1 && PF03083:Sugar efflux transporter for intercellular exchange	-
Solyc03g083970.3	771.665	954.557	885.278	237.441	311.864	378.062	870.5	309.122	1.49363	2.1821e-16	7.30584e-15	Solyc03g083970.3	3	55350064	55353355	-	2116	protein_coding	- && sp|Q9LVA0|BAG7_ARATH BAG family molecular chaperone regulator 7 OS=Arabidopsis thaliana OX=3702 GN=BAG7 PE=1 SV=1 && -	-
Solyc05g006870.3	337.356	542.362	593.365	124.656	151.64	117.33	491.028	131.209	1.90325	2.25631e-16	7.54318e-15	Solyc05g006870.3	5	1484825	1486311	-	778	protein_coding	Thioredoxin [Source:UniProtKB/TrEMBL;Acc:K4BWL3] && sp|Q38879|TRXH2_ARATH Thioredoxin H2 OS=Arabidopsis thaliana OX=3702 GN=TRX2 PE=1 SV=2 && PF00085:Thioredoxin	-
Solyc12g099200.2	2846.26	2832.21	3254.92	1251.51	1543.11	1071.01	2977.8	1288.54	1.20837	2.28308e-16	7.62145e-15	Solyc12g099200.2	12	67415386	67416878	+	598	protein_coding	- && sp|F4HWQ8|CVIF1_ARATH Cell wall / vacuolar inhibitor of fructosidase 1 OS=Arabidopsis thaliana OX=3702 GN=C/VIF1 PE=1 SV=1 && PF04043:Plant invertase/pectin methylesterase inhibitor	-
Solyc08g006640.3	672.733	530.43	662.05	1335.61	1315.17	1298.65	621.738	1316.47	-1.08134	2.29847e-16	7.66156e-15	Solyc08g006640.3	8	1225696	1234384	-	1883	protein_coding	monogalactosyl diacylglycerol synthase 1 [Source:Projected from Arabidopsis thaliana (AT4G31780) TAIR;Acc:AT4G31780] && sp|Q9FZL3|MGDG_TOBAC Probable monogalactosyldiacylglycerol synthase, chloroplastic OS=Nicotiana tabacum OX=4097 GN=MGD A PE=2 SV=1 && PF04101:Glycosyltransferase family 28 C-terminal domain|PF06925:Monogalactosyldiacylglycerol (MGDG) synthase	-
Solyc08g082370.1	492.678	547.786	614.352	117.731	213.632	156.44	551.605	162.601	1.76145	2.32991e-16	7.75498e-15	Solyc08g082370.1	8	65318404	65318706	+	303	protein_coding	- && - && -	-
Solyc09g007765.1	462.009	546.701	377.769	1019.02	1257.95	1297.65	462.16	1191.54	-1.36758	2.33647e-16	7.76544e-15	Solyc09g007765.1	9	1301069	1302687	+	1458	protein_coding	- && sp|P43286|PIP21_ARATH Aquaporin PIP2-1 OS=Arabidopsis thaliana OX=3702 GN=PIP2-1 PE=1 SV=1 && PF00230:Major intrinsic protein	-
Solyc06g068800.3	655.915	568.395	556.16	241.398	266.086	253.713	593.49	253.732	1.22582	2.46826e-16	8.19145e-15	Solyc06g068800.3	6	42750415	42755606	+	4490	protein_coding	- && sp|Q9FI49|PP428_ARATH Pentatricopeptide repeat-containing protein At5g50990 OS=Arabidopsis thaliana OX=3702 GN=PCMP-H59 PE=2 SV=2 && -	-
Solyc09g092710.3	168.183	95.4557	215.596	7.9147	22.8891	8.02254	159.745	12.9421	3.62018	2.56755e-16	8.50853e-15	Solyc09g092710.3	9	72139167	72140011	+	384	protein_coding	- && sp|P23137|GRP1_TOBAC Glycine-rich protein OS=Nicotiana tabacum OX=4097 GN=GRP PE=2 SV=1 && PF07172:Glycine rich protein family	-
Solyc05g052670.1	58.3695	41.2195	103.982	433.33	334.753	306.862	67.857	358.315	-2.39481	2.66675e-16	8.82436e-15	Solyc05g052670.1	5	63732323	63733708	-	1386	protein_coding	- && sp|Q9FF86|DCR_ARATH BAHD acyltransferase DCR OS=Arabidopsis thaliana OX=3702 GN=DCR PE=2 SV=1 && PF02458:Transferase family	-
Solyc06g075080.3	325.484	391.585	391.125	775.64	924.147	828.327	369.398	842.705	-1.19029	2.70594e-16	8.94101e-15	Solyc06g075080.3	6	46720208	46725036	-	1876	protein_coding	Nudix hydrolase 19, chloroplastic [Source:Projected from Arabidopsis thaliana (AT5G20070) UniProtKB/Swiss-Prot;Acc:Q94A82] && sp|Q94A82|NUD19_ARATH Nudix hydrolase 19, chloroplastic OS=Arabidopsis thaliana OX=3702 GN=NUDT19 PE=1 SV=1 && PF00293:NUDIX domain|PF09296:NADH pyrophosphatase-like rudimentary NUDIX domain	NUDIX
Solyc07g052700.3	472.892	480.533	431.191	174.123	202.187	156.44	461.539	177.583	1.3768	2.82922e-16	9.33479e-15	Solyc07g052700.3	7	61284382	61290779	+	1147	protein_coding	- && sp|Q1PFC2|AGL66_ARATH Agamous-like MADS-box protein AGL66 OS=Arabidopsis thaliana OX=3702 GN=AGL66 PE=1 SV=1 && PF00319:SRF-type transcription factor (DNA-binding and dimerisation domain)	SRF-TF
Solyc02g062390.3	714.284	1214.89	1315.51	3.95735	2.86114	21.0592	1081.56	9.29255	6.86668	2.85918e-16	9.41995e-15	Solyc02g062390.3	2	34531756	34533219	+	642	protein_coding	- && - && PF00257:Dehydrin	-
Solyc02g082260.3	357.142	253.825	321.485	79.147	104.908	83.2338	310.818	89.0964	1.80255	2.91012e-16	9.57388e-15	Solyc02g082260.3	2	46498898	46508848	-	5063	protein_coding	3-hydroxy-3-methylglutaryl coenzyme A reductase [Source:UniProtKB/TrEMBL;Acc:K4BA96] && sp|P48020|HMDH1_SOLTU 3-hydroxy-3-methylglutaryl-coenzyme A reductase 1 OS=Solanum tuberosum OX=4113 GN=HMG1 PE=2 SV=1 && -	-
Solyc05g013460.3	546.101	457.753	477.935	1091.24	997.583	1007.83	493.93	1032.22	-1.06289	2.96127e-16	9.72805e-15	Solyc05g013460.3	5	6653458	6663001	+	1976	protein_coding	Protein DETOXIFICATION [Source:UniProtKB/TrEMBL;Acc:K4BY67] && sp|Q9LPV4|DTX31_ARATH Protein DETOXIFICATION 31 OS=Arabidopsis thaliana OX=3702 GN=DTX31 PE=2 SV=1 && PF01554:MatE	MatE
Solyc08g014030.1	10.8824	20.6098	23.8491	143.454	206.002	110.31	18.4471	153.255	-3.05517	3.16728e-16	1.03898e-14	Solyc08g014030.1	8	3626855	3628111	+	1257	protein_coding	- && sp|Q9SZF7|SHR_ARATH Protein SHORT-ROOT OS=Arabidopsis thaliana OX=3702 GN=SHR PE=1 SV=1 && PF03514:GRAS domain family	GRAS
Solyc03g019880.3	1175.3	1120.52	1316.47	512.477	621.821	488.372	1204.1	540.89	1.15443	3.81876e-16	1.25088e-14	Solyc03g019880.3	3	62779960	62782852	-	646	protein_coding	- && sp|Q9FZ89|Y1815_ARATH UPF0426 protein At1g28150, chloroplastic OS=Arabidopsis thaliana OX=3702 GN=At1g28150 PE=1 SV=1 && -	-
Solyc02g069180.3	769.686	882.965	946.331	1727.38	1899.8	1664.68	866.327	1763.95	-1.02584	4.36935e-16	1.42917e-14	Solyc02g069180.3	2	39703238	39704929	+	1597	protein_coding	- && sp|Q9LDD1|BRG3_ARATH Probable BOI-related E3 ubiquitin-protein ligase 3 OS=Arabidopsis thaliana OX=3702 GN=BRG3 PE=1 SV=1 && PF13920:Zinc finger, C3HC4 type (RING finger)	-
Solyc06g011450.2	605.46	567.311	542.805	1151.59	1082.46	1106.11	571.858	1113.39	-0.961269	4.61684e-16	1.50795e-14	Solyc06g011450.2	6	7403966	7405891	+	1926	protein_coding	- && sp|Q8S9J8|CAP1_ARATH Probable clathrin assembly protein At4g32285 OS=Arabidopsis thaliana OX=3702 GN=At4g32285 PE=1 SV=2 && PF07651:ANTH domain	-
Solyc04g082250.3	3201.42	3383.25	3175.74	5470.05	6041.77	5460.34	3253.47	5657.39	-0.798289	4.62547e-16	1.50859e-14	Solyc04g082250.3	4	66066671	66075568	+	7967	protein_coding	- && sp|O82150|FTSH_TOBAC ATP-dependent zinc metalloprotease FTSH, chloroplastic OS=Nicotiana tabacum OX=4097 GN=FTSH PE=2 SV=2 && -	-
Solyc06g068985.1	129.6	125.828	135.463	385.842	327.123	345.972	130.297	352.979	-1.43694	4.69982e-16	1.53064e-14	Solyc06g068985.1	6	42913060	42917003	-	1386	protein_coding	- && sp|Q9C9U5|SIS8_ARATH Probable serine/threonine-protein kinase SIS8 OS=Arabidopsis thaliana OX=3702 GN=SIS8 PE=1 SV=1 && PF14381:Ethylene-responsive protein kinase Le-CTR1	-
Solyc03g078630.3	280.965	283.113	312.9	654.941	749.618	615.73	292.326	673.43	-1.20366	4.95745e-16	1.61224e-14	Solyc03g078630.3	3	52677539	52678703	+	970	protein_coding	- && sp|Q39256|UBQ8_ARATH Polyubiquitin 8 OS=Arabidopsis thaliana OX=3702 GN=UBQ8 PE=3 SV=1 && PF00240:Ubiquitin family	ubiquitin
Solyc06g053950.2	251.286	318.909	270.925	81.1257	96.325	85.2395	280.373	87.5634	1.67742	5.03807e-16	1.63611e-14	Solyc06g053950.2	6	36933981	36934625	-	645	nontranslating_CDS	- && sp|Q9LUH8|HFA6B_ARATH Heat stress transcription factor A-6b OS=Arabidopsis thaliana OX=3702 GN=HSFA6b PE=2 SV=1 && -	-
Solyc03g119305.1	1112.98	1272.38	1027.42	566.89	456.828	437.228	1137.59	486.982	1.2237	5.46065e-16	1.77081e-14	Solyc03g119305.1	3	69432802	69440607	+	3426	protein_coding	Zinc finger protein BRUTUS [Source:Projected from Arabidopsis thaliana (AT3G18290) UniProtKB/Swiss-Prot;Acc:Q8LPQ5] && sp|Q8LPQ5|BTS_ARATH Zinc finger protein BRUTUS OS=Arabidopsis thaliana OX=3702 GN=BTS PE=1 SV=1 && PF01814:Hemerythrin HHE cation binding domain|PF05495:CHY zinc finger	zf-CHY
Solyc02g093430.3	961.613	1006.62	1024.56	513.466	500.699	427.2	997.598	480.455	1.05382	5.49464e-16	1.77929e-14	Solyc02g093430.3	2	54930572	54939926	-	2472	protein_coding	- && - && PF04724:Glycosyltransferase family 17	-
Solyc11g069190.2	1237.63	1032.66	1222.03	2170.61	2368.07	2229.26	1164.1	2255.98	-0.95407	5.57031e-16	1.80123e-14	Solyc11g069190.2	11	54111110	54121157	-	4058	protein_coding	Auxin response factor [Source:UniProtKB/TrEMBL;Acc:Q2LAI9] && sp|Q9ZTX9|ARFD_ARATH Auxin response factor 4 OS=Arabidopsis thaliana OX=3702 GN=ARF4 PE=1 SV=1 && PF02309:AUX/IAA family|PF06507:Auxin response factor|PF02362:B3 DNA binding domain	Auxin_resp
Solyc03g119930.1	2526.71	2747.61	2127.34	1267.34	1195.96	1160.26	2467.22	1207.85	1.03017	5.90592e-16	1.90703e-14	Solyc03g119930.1	3	69951368	69952744	-	1377	protein_coding	MOT2 [Source:Projected from Arabidopsis thaliana (AT1G80310) UniProtKB/TrEMBL;Acc:A0A178WGR3] && sp|Q0WP36|MOT2_ARATH Molybdate transporter 2 OS=Arabidopsis thaliana OX=3702 GN=MOT2 PE=1 SV=2 && PF16983:Molybdate transporter of MFS superfamily	-
Solyc09g007630.3	256.232	380.738	296.682	761.79	880.277	1136.19	311.218	926.086	-1.57437	5.93698e-16	1.91434e-14	Solyc09g007630.3	9	1202696	1207909	+	1769	protein_coding	DnaJ protein P58IPK homolog [Source:Projected from Arabidopsis thaliana (AT5G03160) UniProtKB/Swiss-Prot;Acc:Q9LYW9] && sp|Q9LYW9|DNJ36_ARATH DnaJ protein P58IPK homolog OS=Arabidopsis thaliana OX=3702 GN=P58IPK PE=1 SV=1 && PF00226:DnaJ domain	DnaJ
Solyc08g082080.3	832.013	1077.13	887.185	384.852	407.235	432.214	932.11	408.101	1.19107	5.95158e-16	1.91632e-14	Solyc08g082080.3	8	65098088	65103829	+	1635	protein_coding	- && sp|Q8L4X4|GAT2_ARATH Probable GABA transporter 2 OS=Arabidopsis thaliana OX=3702 GN=At5g41800 PE=1 SV=1 && PF01490:Transmembrane amino acid transporter protein	Aa_trans
Solyc01g095630.3	4256.03	3508	5508.18	1647.25	1514.5	1970.54	4424.07	1710.76	1.37097	6.01569e-16	1.93422e-14	Solyc01g095630.3	1	86714902	86717110	-	1407	protein_coding	WRKY transcription factor [Source:UniProtKB/TrEMBL;Acc:D3YEX5] && sp|Q9SUP6|WRK53_ARATH Probable WRKY transcription factor 53 OS=Arabidopsis thaliana OX=3702 GN=WRKY53 PE=1 SV=1 && PF03106:WRKY DNA -binding domain	WRKY
Solyc01g056850.3	535.219	436.059	659.188	95.9657	180.252	83.2338	543.489	119.817	2.18029	6.07468e-16	1.95043e-14	Solyc01g056850.3	1	56980456	56987295	-	2589	protein_coding	- && sp|Q6PEI7|PYRG1_DANRE CTP synthase 1 OS=Danio rerio OX=7955 GN=ctps1 PE=1 SV=1 && PF00117:Glutamine amidotransferase class-I|PF06418:CTP synthase N-terminus	CTP_synth_N
Solyc03g044790.3	758.804	1179.09	635.339	205.782	183.113	285.803	857.746	224.899	1.93115	6.13266e-16	1.96626e-14	Solyc03g044790.3	3	10550001	10552291	-	1001	protein_coding	Methylesterase [Source:UniProtKB/TrEMBL;Acc:Q6ED34] && sp|Q6RYA0|SABP2_TOBAC Salicylic acid-binding protein 2 OS=Nicotiana tabacum OX=4097 GN=SABP2 PE=1 SV=1 && PF12697:Alpha/beta hydrolase family	-
Solyc09g097850.1	133.557	135.59	161.22	18.7974	32.4262	26.0733	143.456	25.7656	2.47566	6.87199e-16	2.2002e-14	Solyc09g097850.1	9	72343075	72343479	-	405	protein_coding	Cysteine proteinase inhibitor [Source:UniProtKB/TrEMBL;Acc:K4CWV7] && sp|A2XS65|CYT10_ORYSI Cysteine proteinase inhibitor 10 OS=Oryza sativa subsp. indica OX=39946 GN=OsI_014908 PE=3 SV=2 && PF16845:Aspartic acid proteinase inhibitor	-
Solyc11g012000.2	708.349	783.171	695.439	285.918	359.55	279.786	728.986	308.418	1.24002	7.01698e-16	2.24346e-14	Solyc11g012000.2	11	4951056	4954198	+	1752	protein_coding	- && - && PF12056:Protein of unknown function (DUF3537)	-
Solyc01g106630.2	1497.82	2100.03	1672.3	91.019	61.9913	18.0507	1756.71	57.0204	4.94486	7.65225e-16	2.44312e-14	Solyc01g106630.2	1	94321306	94324378	-	893	protein_coding	- && sp|P11670|PRB1_TOBAC Basic form of pathogenesis-related protein 1 OS=Nicotiana tabacum OX=4097 PE=3 SV=1 && PF00188:Cysteine-rich secretory protein family	SCP
Solyc12g087920.1	575.78	439.313	513.232	169.177	172.622	216.609	509.442	186.136	1.45363	7.98759e-16	2.5466e-14	Solyc12g087920.1	12	64412682	64416033	-	1755	protein_coding	- && sp|Q9M0X5|CRK25_ARATH Cysteine-rich receptor-like protein kinase 25 OS=Arabidopsis thaliana OX=3702 GN=CRK25 PE=3 SV=1 && PF01657:Salt stress response/antifungal|PF00069:Protein kinase domain	Pkinase
Solyc05g052270.2	1589.83	1750.74	1613.15	387.82	454.921	741.082	1651.24	527.941	1.64534	9.45461e-16	3.00722e-14	Solyc05g052270.2	5	63383029	63386626	-	1840	protein_coding	- && sp|Q5W736|CIPKI_ORYSJ CBL-interacting protein kinase 18 OS=Oryza sativa subsp. japonica OX=39947 GN=CIPK18 PE=2 SV=1 && PF03822:NAF domain|PF00069:Protein kinase domain	Pkinase
Solyc08g077980.3	1267.31	1436.17	1304.07	2321.97	2545.46	2692.56	1335.85	2520	-0.915954	9.45884e-16	3.00722e-14	Solyc08g077980.3	8	61988361	61990190	-	800	protein_coding	- && sp|Q9LD45|BI1_ARATH Bax inhibitor 1 OS=Arabidopsis thaliana OX=3702 GN=BI-1 PE=1 SV=1 && PF01027:Inhibitor of apoptosis-promoting Bax1	-
Solyc12g006050.2	123.664	122.574	162.174	10.8827	20.028	2.00563	136.137	10.9721	3.62432	1.07549e-15	3.41448e-14	Solyc12g006050.2	12	644987	648386	+	2929	protein_coding	- && sp|Q9LVE0|PTR33_ARATH Protein NRT1/ PTR FAMILY 6.4 OS=Arabidopsis thaliana OX=3702 GN=NPF6.4 PE=1 SV=1 && PF00854:POT family	-
Solyc02g092840.1	380.886	329.756	319.578	796.416	706.701	897.522	343.406	800.213	-1.22015	1.09283e-15	3.46469e-14	Solyc02g092840.1	2	54453194	54454738	+	1545	protein_coding	- && sp|F4K6F1|GT18_ARATH Xyloglucan galactosyltransferase XLT2 OS=Arabidopsis thaliana OX=3702 GN=XLT2 PE=1 SV=1 && PF03016:Exostosin family	-
Solyc03g025830.3	679.658	715.918	551.391	279.982	268.947	267.752	648.989	272.227	1.25273	1.11335e-15	3.52484e-14	Solyc03g025830.3	3	3248148	3255913	-	4757	protein_coding	- && - && PF10358:N-terminal C2 in EEIG1 and EHBP1 proteins	-
Solyc06g007350.3	149.386	176.81	149.772	432.34	444.43	372.045	158.656	416.272	-1.39348	1.13339e-15	3.58328e-14	Solyc06g007350.3	6	1381697	1386691	+	1525	protein_coding	- && sp|Q942P9|P2C01_ORYSJ Probable protein phosphatase 2C 1 OS=Oryza sativa subsp. japonica OX=39947 GN=Os01g0164600 PE=1 SV=1 && -	-
Solyc12g089240.2	215.67	164.878	259.478	661.867	655.2	533.499	213.342	616.855	-1.52953	1.13586e-15	3.58608e-14	Solyc12g089240.2	12	65332325	65335050	+	1443	protein_coding	- && sp|Q9LQZ7|BBX21_ARATH B-box zinc finger protein 21 OS=Arabidopsis thaliana OX=3702 GN=BBX21 PE=1 SV=1 && PF00643:B-box zinc finger	zf-B_box
Solyc04g054490.3	1032.84	945.879	1082.75	516.434	468.273	525.476	1020.49	503.394	1.02013	1.16948e-15	3.68711e-14	Solyc04g054490.3	4	52548420	52557072	+	2252	protein_coding	- && sp|Q9LX20|ASPL1_ARATH Aspartic proteinase-like protein 1 OS=Arabidopsis thaliana OX=3702 GN=At5g10080 PE=2 SV=1 && PF14543:Xylanase inhibitor N-terminal|PF14541:Xylanase inhibitor C-terminal	-
Solyc12g040870.2	102.889	61.8293	143.094	1.97867	3.81485	0	102.604	1.93117	5.71415	1.23721e-15	3.89525e-14	Solyc12g040870.2	12	56372745	56375625	-	1799	protein_coding	- && sp|Q9ZU95|NUD17_ARATH Nudix hydrolase 17, mitochondrial OS=Arabidopsis thaliana OX=3702 GN=NUDT17 PE=2 SV=1 && PF00293:NUDIX domain	NUDIX
Solyc01g107240.3	335.377	252.741	265.202	73.211	67.7136	98.2761	284.44	79.7336	1.83649	1.24707e-15	3.92086e-14	Solyc01g107240.3	1	94752332	94755893	-	1474	protein_coding	- && - && PF04117:Mpv17 / PMP22 family	Mpv17_PMP22
Solyc03g098030.3	0.989314	1.08472	0.953963	99.9231	172.622	148.417	1.00933	140.321	-7.12346	1.33232e-15	4.18308e-14	Solyc03g098030.3	3	61815397	61818316	+	1809	protein_coding	- && sp|Q9SIS4|IP5P9_ARATH Type IV inositol polyphosphate 5-phosphatase 9 OS=Arabidopsis thaliana OX=3702 GN=IP5P9 PE=1 SV=1 && PF03372:Endonuclease/Exonuclease/phosphatase family	Exo_endo_phos
Solyc03g117360.3	2562.32	2341.92	2460.27	6759.15	4479.59	5527.53	2454.84	5588.76	-1.18681	1.41262e-15	4.42907e-14	Solyc03g117360.3	3	68004321	68014843	+	3705	protein_coding	- && sp|Q0WV90|TPR1_ARATH Topless-related protein 1 OS=Arabidopsis thaliana OX=3702 GN=TPR1 PE=1 SV=3 && -	-
Solyc12g038430.2	170.162	151.861	121.153	0	0	0	147.726	0	9.67559	1.51707e-15	4.75001e-14	Solyc12g038430.2	12	51050839	51055406	+	2043	protein_coding	- && - && PF03004:Plant transposase (Ptta/En/Spm family)	-
Solyc05g054860.1	555.994	551.04	526.587	998.241	1056.71	1063.99	544.54	1039.65	-0.933194	1.66507e-15	5.2062e-14	Solyc05g054860.1	5	65516659	65519094	+	2436	protein_coding	- && sp|Q9LX66|HERK_ARATH Receptor-like protein kinase HERK 1 OS=Arabidopsis thaliana OX=3702 GN=HERK1 PE=1 SV=1 && PF12819:Malectin-like domain|PF07714:Protein tyrosine kinase	Pkinase_Tyr
Solyc00g011890.3	3210.32	4142.56	3563.05	1939.1	1791.07	1719.83	3638.64	1816.67	1.00194	1.68017e-15	5.2462e-14	Solyc00g011890.3	SL3.00SC0000043	20263	35742	-	3346	protein_coding	L-arabinokinase && sp|O23461|ARAK_ARATH L-arabinokinase OS=Arabidopsis thaliana OX=3702 GN=ARA1 PE=1 SV=1 && PF10509:Galactokinase galactose-binding signature|PF13528:Glycosyl transferase family 1|PF00288:GHMP kinases N terminal domain	GHMP_kinases
Solyc04g081490.3	4765.52	5016.85	4529.42	9364.08	9839.45	7893.18	4770.6	9032.23	-0.921011	1.69677e-15	5.29075e-14	Solyc04g081490.3	4	65528447	65530881	-	1406	protein_coding	Tubulin beta chain [Source:UniProtKB/TrEMBL;Acc:Q38MV0] && sp|P46263|TBB1_SOLTU Tubulin beta-1 chain OS=Solanum tuberosum OX=4113 GN=TUBB1 PE=2 SV=1 && PF03953:Tubulin C-terminal domain|PF00091:Tubulin/FtsZ family, GTPase domain	Tubulin
Solyc07g005400.3	507.518	480.533	387.309	159.283	119.214	177.499	458.453	151.999	1.59334	1.72748e-15	5.37913e-14	Solyc07g005400.3	7	307148	314084	+	4228	protein_coding	- && sp|D0PX88|RHL1_LOTJA bHLH transcription factor RHL1 OS=Lotus japonicus OX=34305 GN=RHL1 PE=2 SV=1 && PF00010:Helix-loop-helix DNA-binding domain	HLH
Solyc07g007060.2	2262.56	2559.95	2206.52	1182.26	1071.02	1303.66	2343.01	1185.65	0.982654	1.73876e-15	5.40681e-14	Solyc07g007060.2	7	1836748	1837995	-	1167	protein_coding	Metal tolerance protein A2 [Source:Projected from Arabidopsis thaliana (AT3G58810) UniProtKB/TrEMBL;Acc:Q3EAH9] && sp|Q9ZT63|MTP1_ARATH Metal tolerance protein 1 OS=Arabidopsis thaliana OX=3702 GN=MTP1 PE=1 SV=2 && PF01545:Cation efflux family	-
Solyc06g075650.3	12.8611	13.0167	7.6317	84.0937	135.427	98.2761	11.1698	105.932	-3.25334	1.76372e-15	5.47696e-14	Solyc06g075650.3	6	47156797	47158012	+	1050	protein_coding	Tonoplast intrinsic protein 12 [Source:UniProtKB/TrEMBL;Acc:K4C9T0] && sp|O82598|TIP13_ARATH Aquaporin TIP1-3 OS=Arabidopsis thaliana OX=3702 GN=TIP1-3 PE=1 SV=1 && PF00230:Major intrinsic protein	-
Solyc06g074740.3	1536.4	1764.85	1417.59	823.129	758.201	731.054	1572.95	770.795	1.02865	1.80306e-15	5.59145e-14	VPS41	6	46420009	46431545	-	3894	protein_coding	Vacuolar protein sorting-associated protein 41 homolog [Source:UniProtKB/Swiss-Prot;Acc:P93231] && sp|P93231|VPS41_SOLLC Vacuolar protein sorting-associated protein 41 homolog OS=Solanum lycopersicum OX=4081 GN=VPS41 PE=2 SV=1 && PF00637:Region in Clathrin and VPS	-
Solyc10g007070.3	724.178	873.203	718.334	371.001	287.067	294.828	771.905	317.632	1.28073	1.93378e-15	5.98865e-14	Solyc10g007070.3	10	1448819	1450214	-	646	protein_coding	- && sp|Q5JNJ5|ENOL1_ORYSJ Early nodulin-like protein 1 OS=Oryza sativa subsp. japonica OX=39947 GN=ENODL1 PE=1 SV=1 && PF02298:Plastocyanin-like domain	Cu_bind_like
Solyc06g072550.3	27.7008	20.6098	13.3555	128.614	131.612	271.764	20.5553	177.33	-3.11065	1.96384e-15	6.07344e-14	Solyc06g072550.3	6	44887715	44890222	-	925	protein_coding	CASP-like protein [Source:UniProtKB/TrEMBL;Acc:K4C8X5] && sp|A7PHN8|CSPL4_VITVI CASP-like protein 1F1 OS=Vitis vinifera OX=29760 GN=VIT_17s0000g00560 PE=2 SV=2 && PF04535:Domain of unknown function (DUF588)	-
Solyc01g096360.3	414.522	311.316	420.698	889.414	913.657	846.378	382.179	883.15	-1.20695	2.003e-15	6.18613e-14	Solyc01g096360.3	1	87315356	87319879	+	2528	protein_coding	Rho GTPase-activating protein 3 [Source:Projected from Arabidopsis thaliana (AT2G46710) UniProtKB/Swiss-Prot;Acc:Q8GYY5] && sp|Q8GYY5|RGAP3_ARATH Rho GTPase-activating protein 3 OS=Arabidopsis thaliana OX=3702 GN=ROPGAP3 PE=2 SV=1 && PF00620:RhoGAP domain	RhoGAP
Solyc10g086580.2	6105.05	5491.96	6272.31	15769	24204.3	12477.1	5956.44	17483.5	-1.55346	2.0137e-15	6.21073e-14	Solyc10g086580.2	10	65486787	65489640	-	1756	protein_coding	- && sp|O49074|RCA_SOLPN Ribulose bisphosphate carboxylase/oxygenase activase, chloroplastic OS=Solanum pennellii OX=28526 PE=2 SV=1 && PF00004:ATPase family associated with various cellular activities (AAA)	AAA
Solyc06g074940.3	1203.01	1518.61	1430.94	668.792	565.551	678.907	1384.19	637.75	1.11803	2.07998e-15	6.40646e-14	Solyc06g074940.3	6	46584717	46588968	+	2782	protein_coding	- && sp|Q9FJH6|AB1F_ARATH ABC transporter F family member 1 OS=Arabidopsis thaliana OX=3702 GN=ABCF1 PE=2 SV=1 && PF00005:ABC transporter|PF12848:ABC transporter	ABC_tran
Solyc08g006880.3	4867.42	5007.09	4175.5	10124.9	8156.15	10531.6	4683.33	9604.21	-1.03619	2.09469e-15	6.44302e-14	Solyc08g006880.3	8	1422508	1451420	-	6129	protein_coding	- && sp|Q42093|AB2C_ARATH ABC transporter C family member 2 OS=Arabidopsis thaliana OX=3702 GN=ABCC2 PE=1 SV=2 && PF00005:ABC transporter|PF00664:ABC transporter transmembrane region	ABC_membrane
Solyc05g051450.2	12.8611	0	6.67774	139.497	100.14	95.2677	6.51294	111.635	-4.07364	2.11941e-15	6.51025e-14	Solyc05g051450.2	5	62628878	62630636	+	1040	protein_coding	- && - && -	-
Solyc05g050800.3	1177.28	1383.02	1329.82	2387.27	2334.69	2632.4	1296.71	2451.45	-0.918928	2.1968e-15	6.73882e-14	Solyc05g050800.3	5	61835320	61839718	-	1201	protein_coding	- && - && PF00300:Histidine phosphatase superfamily (branch 1)	-
Solyc07g062740.3	355.164	325.417	363.46	133.561	125.89	91.2564	348.014	116.902	1.57351	2.38047e-15	7.29239e-14	Solyc07g062740.3	7	65566752	65569371	-	1537	protein_coding	- && - && -	-
novel.734	26.7115	15.1861	13.3555	123.667	199.326	113.318	18.4177	145.437	-2.98061	2.5006e-15	7.64939e-14	-	SL3.00SC0000202	4281	5195	+	915	-	- && - && -	-
Solyc03g114320.3	428.373	548.87	459.81	1021.99	989.954	1025.88	479.018	1012.61	-1.08098	2.50374e-15	7.64939e-14	Solyc03g114320.3	3	65814609	65818554	+	3158	protein_coding	- && sp|F4HSX9|KLCR3_ARATH Protein KINESIN LIGHT CHAIN-RELATED 3 OS=Arabidopsis thaliana OX=3702 GN=KLCR3 PE=2 SV=1 && PF13424:Tetratricopeptide repeat	-
Solyc06g050790.3	201.82	235.385	216.55	66.2856	69.621	58.1634	217.918	64.69	1.75085	2.59094e-15	7.90515e-14	Solyc06g050790.3	6	33664574	33668366	+	2401	protein_coding	- && sp|Q9LYM2|AVT6C_ARATH Amino acid transporter AVT6C OS=Arabidopsis thaliana OX=3702 GN=AVT6C PE=2 SV=1 && PF01490:Transmembrane amino acid transporter protein	Aa_trans
Solyc03g006550.3	476.849	196.335	464.58	3094.65	5179.61	4492.62	379.255	4255.63	-3.48766	2.62129e-15	7.98701e-14	Solyc03g006550.3	3	1119978	1127272	+	2715	protein_coding	Putative geranyllinalool synthase [Source:UniProtKB/TrEMBL;Acc:K4BE78] && sp|Q93YV0|GES_ARATH (E,E)-geranyllinalool synthase OS=Arabidopsis thaliana OX=3702 GN=GES PE=1 SV=1 && PF01397:Terpene synthase, N-terminal domain|PF03936:Terpene synthase family, metal binding domain	-
Solyc07g062080.3	711.316	692.054	752.677	2090.47	1385.74	1664.68	718.682	1713.63	-1.25334	2.64227e-15	8.04016e-14	Solyc07g062080.3	7	65036414	65042208	+	2777	protein_coding	- && sp|Q9LUC3|MPK19_ARATH Mitogen-activated protein kinase 19 OS=Arabidopsis thaliana OX=3702 GN=MPK19 PE=1 SV=2 && PF00069:Protein kinase domain	Pkinase
Solyc08g081740.3	155.322	107.388	231.813	27.7014	12.3983	21.0592	164.841	20.3863	3.01976	2.91081e-15	8.84543e-14	Solyc08g081740.3	8	64830225	64836893	-	3673	protein_coding	- && sp|Q6NW58|SPAST_DANRE Spastin OS=Danio rerio OX=7955 GN=spast PE=2 SV=2 && PF00004:ATPase family associated with various cellular activities (AAA)|PF17862:AAA+ lid domain	AAA
Solyc03g112060.3	1168.38	1054.35	904.357	416.511	505.468	468.316	1042.36	463.431	1.16906	2.96759e-15	9.00592e-14	Solyc03g112060.3	3	64079555	64086586	+	3056	protein_coding	SUFE3 [Source:Projected from Arabidopsis thaliana (AT5G50210) UniProtKB/TrEMBL;Acc:A0A178UIT6] && sp|Q9FGS4|NADA_ARATH Quinolinate synthase, chloroplastic OS=Arabidopsis thaliana OX=3702 GN=QS PE=1 SV=1 && PF02657:Fe-S metabolism associated domain|PF02445:Quinolinate synthetase A protein	-
Solyc03g031620.3	33.6367	29.2875	25.757	131.582	192.65	138.389	29.5604	154.207	-2.38453	2.97947e-15	9.0299e-14	Solyc03g031620.3	3	4121749	4125007	-	2062	protein_coding	- && sp|P92980|APR3_ARATH 5'-adenylylsulfate reductase 3, chloroplastic OS=Arabidopsis thaliana OX=3702 GN=APR3 PE=2 SV=2 && PF01507:Phosphoadenosine phosphosulfate reductase family|PF00085:Thioredoxin	-
Solyc02g086770.3	50.455	58.5751	77.271	202.814	245.104	249.702	62.1004	232.54	-1.90258	3.06829e-15	9.28668e-14	Solyc02g086770.3	2	50020390	50023849	-	1488	protein_coding	- && sp|Q0JKZ0|SNL6_ORYSJ Cinnamoyl-CoA reductase-like SNL6 OS=Oryza sativa subsp. japonica OX=39947 GN=SNL6 PE=3 SV=1 && PF01073:3-beta hydroxysteroid dehydrogenase/isomerase family	-
Solyc09g010650.1	253.264	373.145	351.058	92.9977	102.047	106.299	325.823	100.448	1.69713	3.19596e-15	9.66023e-14	Solyc09g010650.1	9	3978644	3979096	+	453	protein_coding	- && sp|Q9M0R6|ATL35_ARATH Putative RING-H2 finger protein ATL35 OS=Arabidopsis thaliana OX=3702 GN=ATL35 PE=3 SV=1 && PF13639:Ring finger domain	-
Solyc10g084340.2	23.7435	31.457	51.514	160.273	196.465	207.583	35.5715	188.107	-2.39812	3.40821e-15	1.02881e-13	Solyc10g084340.2	10	64051146	64055505	-	2602	protein_coding	- && sp|B8AXC3|AP21_ORYSI APETALA2-like protein 1 OS=Oryza sativa subsp. indica OX=39946 GN=AP2-1 PE=2 SV=2 && PF00847:AP2 domain	AP2
novel.564	365.057	740.866	224.181	17.8081	10.4908	6.0169	443.368	11.4386	5.27582	3.42796e-15	1.0334e-13	-	7	55846636	55860162	+	13527	-	- && P0CT34.1 RecName: Full=Transposon Tf2-1 polyprotein; AltName: Full=Retrotransposable element Tf2 155 kDa protein >P0CT35.1 RecName: Full=Transposon Tf2-2 polyprotein; AltName: Full=Retrotransposable element Tf2 155 kDa protein >P0CT37.1 RecName: Full=Transposon Tf2-4 polyprotein; AltName: Full=Retrotransposable element Tf2 155 kDa protein >P0CT40.1 RecName: Full=Transposon Tf2-9 polyprotein;…	-
Solyc08g023660.3	295.805	164.878	362.506	34.6268	52.4542	59.1662	274.396	48.7491	2.49418	3.55655e-15	1.07074e-13	Solyc08g023660.3	8	26772438	26773696	-	756	protein_coding	- && sp|P19825|MLP15_PAPSO Major latex protein 15 OS=Papaver somniferum OX=3469 GN=MLP15 PE=2 SV=2 && PF00407:Pathogenesis-related protein Bet v I family	-
Solyc01g006830.3	1325.68	1161.74	1270.68	2165.66	2282.23	2342.58	1252.7	2263.49	-0.853178	3.76481e-15	1.13194e-13	Solyc01g006830.3	1	1399076	1404011	-	2088	protein_coding	- && sp|Q9SJ62|WDL4_ARATH Protein WVD2-like 4 OS=Arabidopsis thaliana OX=3702 GN=WDL4 PE=1 SV=2 && PF06886:Targeting protein for Xklp2 (TPX2)	-
Solyc04g016420.3	104.867	96.5404	78.225	9.89337	4.76856	12.0338	93.2109	8.89858	3.39461	3.83462e-15	1.15126e-13	Solyc04g016420.3	4	7223329	7233231	+	4229	protein_coding	- && sp|O22213|CKX1_ARATH Cytokinin dehydrogenase 1 OS=Arabidopsis thaliana OX=3702 GN=CKX1 PE=1 SV=1 && -	-
Solyc04g007630.2	393.747	317.824	408.296	6.92536	18.1205	2.00563	373.289	9.01718	5.3652	3.83921e-15	1.15126e-13	Solyc04g007630.2	4	1308419	1309644	+	821	protein_coding	HIPP20 [Source:Projected from Arabidopsis thaliana (AT1G71050) UniProtKB/TrEMBL;Acc:A0A178W5Y0] && sp|Q9C9A3|HIP20_ARATH Heavy metal-associated isoprenylated plant protein 20 OS=Arabidopsis thaliana OX=3702 GN=HIPP20 PE=1 SV=1 && PF00403:Heavy-metal-associated domain	HMA
Solyc04g015750.3	1433.52	1149.81	1496.77	2654.39	4512.97	4146.65	1360.03	3771.34	-1.47121	3.85712e-15	1.1551e-13	Solyc04g015750.3	4	6034388	6040394	-	4717	protein_coding	- && sp|Q9FNB0|CHLH_ARATH Magnesium-chelatase subunit ChlH, chloroplastic OS=Arabidopsis thaliana OX=3702 GN=CHLH PE=1 SV=1 && PF02514:CobN/Magnesium Chelatase|PF11965:Domain of unknown function (DUF3479)	-
Solyc03g111793.1	1694.69	1316.85	1097.06	3095.64	3201.61	4008.26	1369.54	3435.17	-1.32672	4.01515e-15	1.20084e-13	Solyc03g111793.1	3	63907852	63909768	-	1917	protein_coding	Leucine-rich repeat receptor-like kinase [Source:UniProtKB/TrEMBL;Acc:A0A0M3L7B4] && sp|Q9SKB2|SBIR1_ARATH Leucine-rich repeat receptor-like serine/threonine/tyrosine-protein kinase SOBIR1 OS=Arabidopsis thaliana OX=3702 GN=SOBIR1 PE=1 SV=1 && PF00069:Protein kinase domain|PF13855:Leucine rich repeat	Pkinase
Solyc11g069040.3	2575.18	2808.35	2606.23	1493.9	1564.09	1559.38	2663.25	1539.12	0.790915	4.03914e-15	1.20643e-13	GLX1	11	53898718	53914681	-	3004	protein_coding	Lactoylglutathione lyase [Source:UniProtKB/Swiss-Prot;Acc:Q42891] && sp|Q42891|LGUL_SOLLC Lactoylglutathione lyase OS=Solanum lycopersicum OX=4081 GN=GLX1 PE=2 SV=1 && -	-
novel.505	55.4016	55.3209	101.12	272.068	272.762	326.918	70.6142	290.583	-2.03626	4.25626e-15	1.26961e-13	-	6	46511436	46513019	+	1584	-	- && - && -	-
Solyc03g114940.3	1604.67	1172.59	1388.97	4166.1	3255.02	2836.97	1388.74	3419.36	-1.2997	4.34644e-15	1.29481e-13	Solyc03g114940.3	3	66280551	66282922	-	1979	protein_coding	Cytochrome P450 78A5 [Source:Projected from Arabidopsis thaliana (AT1G13710) UniProtKB/Swiss-Prot;Acc:Q9LMX7] && sp|Q9LMX7|C78A5_ARATH Cytochrome P450 78A5 OS=Arabidopsis thaliana OX=3702 GN=CYP78A5 PE=2 SV=1 && PF00067:Cytochrome P450	p450
Solyc06g065370.3	2068.65	1927.55	2052.93	895.35	1129.2	1059.98	2016.38	1028.17	0.97166	4.53495e-15	1.34919e-13	Solyc06g065370.3	6	40914498	40917774	+	834	protein_coding	- && sp|Q9C7U8|SBT3H_ARATH Subtilisin-like protease SBT3.17 OS=Arabidopsis thaliana OX=3702 GN=SBT3.17 PE=3 SV=1 && PF05922:Peptidase inhibitor I9	-
Solyc06g071820.3	14731.9	16552.9	15858.7	8601.3	9118.44	7225.3	15714.5	8315.01	0.918258	4.82947e-15	1.43493e-13	Solyc06g071820.3	6	44380728	44390984	-	2432	protein_coding	- && sp|Q9FMK7|BT1_ARATH BTB/POZ and TAZ domain-containing protein 1 OS=Arabidopsis thaliana OX=3702 GN=BT1 PE=1 SV=1 && PF00651:BTB/POZ domain|PF02135:TAZ zinc finger	zf-TAZ
Solyc07g018240.1	32.6473	20.6098	66.7774	210.729	273.715	269.758	40.0115	251.401	-2.6426	4.88145e-15	1.44848e-13	Solyc07g018240.1	7	9822969	9823790	-	822	protein_coding	- && sp|Q54TC9|SRE1_DICDI Elongation of fatty acids protein sre1 OS=Dictyostelium discoideum OX=44689 GN=sre1 PE=2 SV=1 && PF01151:GNS1/SUR4 family	ELO
Solyc11g008960.2	918.083	964.32	982.582	1826.32	1918.87	1629.58	954.995	1791.59	-0.907776	4.89799e-15	1.45149e-13	Solyc11g008960.2	11	3111217	3120243	-	3535	protein_coding	- && sp|C0LGT1|Y5129_ARATH Probable LRR receptor-like serine/threonine-protein kinase At5g10290 OS=Arabidopsis thaliana OX=3702 GN=At5g10290 PE=1 SV=1 && PF13855:Leucine rich repeat|PF00069:Protein kinase domain|PF08263:Leucine rich repeat N-terminal domain	Pkinase
Solyc07g064440.3	1992.48	2296.36	2208.42	1188.19	1232.2	1160.26	2165.75	1193.55	0.859409	5.15567e-15	1.52586e-13	Solyc07g064440.3	7	66728776	66735642	+	2408	protein_coding	- && - && -	-
Solyc09g083090.3	4.94657	5.42362	30.5268	155.326	190.742	188.53	13.6323	178.199	-3.6904	5.60035e-15	1.65531e-13	Solyc09g083090.3	9	69190167	69191471	+	1305	protein_coding	- && sp|Q9XIW0|CIPK7_ARATH CBL-interacting serine/threonine-protein kinase 7 OS=Arabidopsis thaliana OX=3702 GN=CIPK7 PE=1 SV=1 && PF00069:Protein kinase domain|PF03822:NAF domain	Pkinase
Solyc11g010270.2	7077.55	5904.15	6412.54	10982.6	12581.4	13525	6464.75	12363	-0.935304	5.63933e-15	1.66467e-13	Solyc11g010270.2	11	3354630	3357745	-	1656	protein_coding	- && sp|P46667|ATHB5_ARATH Homeobox-leucine zipper protein ATHB-5 OS=Arabidopsis thaliana OX=3702 GN=ATHB-5 PE=1 SV=1 && PF02183:Homeobox associated leucine zipper|PF00046:Homeodomain	HALZ
Solyc06g060680.2	1639.29	1921.05	2399.22	649.995	654.247	928.609	1986.52	744.283	1.41663	5.83221e-15	1.71937e-13	Solyc06g060680.2	6	38823882	38829504	-	2568	protein_coding	- && sp|A0A178VE74|ZRK4_ARATH Serine/threonine-protein kinase ZRK4 OS=Arabidopsis thaliana OX=3702 GN=ZRK4 PE=3 SV=1 && PF00069:Protein kinase domain	Pkinase
Solyc11g008910.2	152.354	109.557	142.14	372.98	527.403	376.057	134.684	425.48	-1.65791	5.89659e-15	1.73609e-13	Solyc11g008910.2	11	3081938	3083654	+	1161	protein_coding	- && - && -	-
Solyc09g014770.3	5388.79	4474.49	5498.64	2525.78	2689.47	2024.69	5120.64	2413.31	1.08532	6.02777e-15	1.77242e-13	Solyc09g014770.3	9	6868796	6881705	+	3232	protein_coding	FAC1 [Source:Projected from Arabidopsis thaliana (AT2G38280) UniProtKB/TrEMBL;Acc:A0A178VY66] && sp|O80452|AMPD_ARATH AMP deaminase OS=Arabidopsis thaliana OX=3702 GN=AMPD PE=1 SV=2 && PF00962:Adenosine/AMP deaminase	-
Solyc05g024415.1	177.087	211.521	205.102	476.861	591.302	455.279	197.903	507.814	-1.36038	6.04898e-15	1.77635e-13	Solyc05g024415.1	5	31655785	31658888	+	1196	protein_coding	- && sp|O49326|JAL21_ARATH Nitrile-specifier protein 2 OS=Arabidopsis thaliana OX=3702 GN=NSP2 PE=2 SV=1 && PF13418:Galactose oxidase, central domain|PF13415:Galactose oxidase, central domain|PF01344:Kelch motif	Kelch_1
Solyc02g092210.1	290.858	202.843	207.01	582.72	592.255	647.82	233.57	607.598	-1.37847	6.16399e-15	1.8066e-13	Solyc02g092210.1	2	54002258	54003589	+	1332	protein_coding	- && sp|O81007|GT7_ARATH Putative glycosyltransferase 7 OS=Arabidopsis thaliana OX=3702 GN=GT7 PE=2 SV=1 && PF05637:galactosyl transferase GMA12/MNN10 family	-
Solyc07g055490.3	90.0275	98.7099	69.6393	7.9147	2.86114	0	86.1256	3.59195	4.58056	6.16792e-15	1.8066e-13	Solyc07g055490.3	7	63634869	63637302	-	1693	protein_coding	- && sp|H2DH21|C7A29_PANGI Cytochrome P450 CYP72A219 OS=Panax ginseng OX=4054 PE=2 SV=1 && PF00067:Cytochrome P450	p450
Solyc08g005130.1	55.4016	52.0667	42.9283	231.505	198.372	165.465	50.1322	198.447	-1.98664	6.21538e-15	1.81816e-13	Solyc08g005130.1	8	83636	84685	-	1050	protein_coding	Inositol-tetrakisphosphate 1-kinase [Source:UniProtKB/TrEMBL;Acc:K4CI05] && sp|Q84Y01|ITPK1_MAIZE Inositol-tetrakisphosphate 1-kinase 1 OS=Zea mays OX=4577 GN=ITPK1 PE=2 SV=1 && PF17927:Inositol 1,3,4-trisphosphate 5/6-kinase pre-ATP-grasp domain|PF05770:Inositol 1,3,4-trisphosphate 5/6-kinase ATP-grasp domain	-
Solyc04g015360.3	586.663	623.716	997.845	233.484	203.141	254.716	736.075	230.447	1.67631	6.31958e-15	1.84626e-13	Solyc04g015360.3	4	5562895	5566899	-	1889	protein_coding	GATA transcription factor [Source:UniProtKB/TrEMBL;Acc:K4BQ39] && sp|Q9SV30|GATA8_ARATH GATA transcription factor 8 OS=Arabidopsis thaliana OX=3702 GN=GATA8 PE=1 SV=1 && PF00320:GATA zinc finger	GATA
Solyc04g080460.3	854.767	946.964	840.441	1659.12	1680.44	1542.33	880.724	1627.3	-0.886276	6.75805e-15	1.97182e-13	Solyc04g080460.3	4	64716088	64722032	-	1941	protein_coding	- && sp|Q9FRL3|ERDL6_ARATH Sugar transporter ERD6-like 6 OS=Arabidopsis thaliana OX=3702 GN=At1g75220 PE=1 SV=1 && PF00083:Sugar (and other) transporter	Sugar_tr
Solyc06g053810.3	364.067	418.703	401.618	775.64	794.442	822.31	394.796	797.464	-1.01476	6.92145e-15	2.01691e-13	Solyc06g053810.3	6	36765774	36770570	+	1958	protein_coding	- && sp|Q0WUY1|NADKC_ARATH Calmodulin calcium-dependent NAD kinase OS=Arabidopsis thaliana OX=3702 GN=NADKC PE=1 SV=1 && PF06414:Zeta toxin	-
Solyc02g070060.2	150.376	81.3543	136.417	16.8187	18.1205	11.031	122.716	15.3234	3.00089	6.96258e-15	2.02629e-13	Solyc02g070060.2	2	40469178	40474351	-	3045	protein_coding	- && sp|Q93ZA3|BBE13_ARATH Berberine bridge enzyme-like 13 OS=Arabidopsis thaliana OX=3702 GN=At1g30760 PE=1 SV=1 && PF08031:Berberine and berberine like|PF01565:FAD binding domain	FAD_binding_4
Solyc05g012210.3	967.549	859.101	906.265	272.068	345.244	438.231	910.972	351.848	1.37282	7.37624e-15	2.14392e-13	Solyc05g012210.3	5	5491072	5497313	+	3446	protein_coding	- && sp|Q9LMX5|AFP2_ARATH Ninja-family protein AFP2 OS=Arabidopsis thaliana OX=3702 GN=AFP2 PE=1 SV=1 && PF16135:TPL-binding domain in jasmonate signalling|PF16136:Putative nuclear localisation signal|PF07897:Ethylene-responsive binding factor-associated repression	-
Solyc11g073110.2	212.702	182.234	266.156	20.7761	41.0096	56.1578	220.364	39.3145	2.48818	7.55704e-15	2.19367e-13	Solyc11g073110.2	11	56497028	56499664	-	2050	protein_coding	- && sp|Q9FJF5|SOK5_ARATH Protein SOSEKI 5 OS=Arabidopsis thaliana OX=3702 GN=SOK5 PE=1 SV=1 && PF06136:Domain of unknown function (DUF966)	-
Solyc03g097120.3	886.425	1028.32	867.152	462.02	458.736	451.268	927.298	457.341	1.01919	7.77992e-15	2.25548e-13	Solyc03g097120.3	3	60888171	60892295	-	2162	protein_coding	- && sp|Q84T61|HSFA1_ORYSJ Heat stress transcription factor A-1 OS=Oryza sativa subsp. japonica OX=39947 GN=HSFA1 PE=2 SV=1 && PF00447:HSF-type DNA-binding	HSF_DNA-bind
Solyc03g043950.3	1016.03	1045.67	885.278	1839.18	1957.02	1765.96	982.325	1854.05	-0.916936	8.40852e-15	2.43461e-13	Solyc03g043950.3	3	7757685	7769217	+	2864	protein_coding	- && sp|Q84JF4|NAGS1_ARATH Probable amino-acid acetyltransferase NAGS1, chloroplastic OS=Arabidopsis thaliana OX=3702 GN=NAGS1 PE=2 SV=1 && PF00583:Acetyltransferase (GNAT) family|PF00696:Amino acid kinase family	Acetyltransf_1
Solyc12g087940.2	142.461	74.8459	164.082	12.8614	18.1205	10.0282	127.13	13.67	3.2158	8.52966e-15	2.46654e-13	Solyc12g087940.2	12	64422002	64424168	-	1366	protein_coding	- && sp|O04496|AED3_ARATH Aspartyl protease AED3 OS=Arabidopsis thaliana OX=3702 GN=AED3 PE=1 SV=1 && PF14543:Xylanase inhibitor N-terminal|PF14541:Xylanase inhibitor C-terminal	-
Solyc03g116150.3	377.918	395.924	302.406	802.353	821.146	759.133	358.749	794.211	-1.14787	8.7702e-15	2.53287e-13	Solyc03g116150.3	3	67126066	67135313	+	5055	protein_coding	- && sp|B9DFI7|PMT2_ARATH Probable methyltransferase PMT2 OS=Arabidopsis thaliana OX=3702 GN=At1g26850 PE=2 SV=2 && -	-
Solyc04g007070.3	2077.56	2029.52	1877.4	3332.09	3367.56	3498.83	1994.83	3399.49	-0.769168	8.79867e-15	2.53786e-13	Solyc04g007070.3	4	790864	796155	+	3209	protein_coding	- && sp|Q71BH1|TM2S_SOLLC ToMV susceptible protein tm-2 OS=Solanum lycopersicum OX=4081 GN=tm-2 PE=1 SV=1 && PF00931:NB-ARC domain|PF18052:Rx N-terminal domain	NB-ARC
Solyc09g057760.3	235.457	183.318	143.094	32.6481	42.9171	44.124	187.29	39.8964	2.23039	8.9109e-15	2.56697e-13	Solyc09g057760.3	9	50724546	50726831	+	828	protein_coding	- && - && PF04720:PDDEXK-like family of unknown function	-
Solyc01g066680.3	69.2519	94.371	57.2378	224.58	386.254	550.547	73.6202	387.127	-2.39756	9.06351e-15	2.60762e-13	Solyc01g066680.3	1	74662632	74663714	-	697	protein_coding	- && sp|Q56S59|PHYLL_TOBAC Phylloplanin OS=Nicotiana tabacum OX=4097 PE=1 SV=1 && -	-
Solyc02g071220.3	360.11	348.196	490.337	75.1896	120.168	134.378	399.548	109.912	1.86262	1.0178e-14	2.92456e-13	Solyc02g071220.3	2	41260568	41261898	-	1248	protein_coding	- && sp|B8BLZ4|ORR10_ORYSI Two-component response regulator ORR10 OS=Oryza sativa subsp. indica OX=39946 GN=RR10 PE=2 SV=1 && PF00072:Response regulator receiver domain	Response_reg
Solyc01g109900.3	82.113	68.3376	72.5012	2.96801	5.72227	5.01409	74.3173	4.56812	4.02169	1.06135e-14	3.04584e-13	Solyc01g109900.3	1	96658163	96659737	+	674	protein_coding	Protein CASPARIAN STRIP INTEGRITY FACTOR 1 [Source:Projected from Arabidopsis thaliana (AT2G16385) UniProtKB/Swiss-Prot;Acc:Q84MD2] && sp|Q84MD2|CIF1_ARATH Protein CASPARIAN STRIP INTEGRITY FACTOR 1 OS=Arabidopsis thaliana OX=3702 GN=CIF1 PE=1 SV=1 && -	-
Solyc08g014130.3	1176.29	700.732	1080.84	3020.45	2808.68	2250.32	985.955	2693.15	-1.44914	1.08039e-14	3.09657e-13	Solyc08g014130.3	8	3830314	3840086	+	2516	protein_coding	- && sp|O04973|LEU1A_SOLPN 2-isopropylmalate synthase A OS=Solanum pennellii OX=28526 GN=IPMSA PE=2 SV=1 && PF08502:LeuA allosteric (dimerisation) domain|PF00682:HMGL-like	HMGL-like
Solyc04g076090.3	1098.14	1272.38	1077.02	2089.48	2128.69	2413.78	1149.18	2210.65	-0.944285	1.08789e-14	3.11413e-13	Solyc04g076090.3	4	61127535	61149830	+	5946	protein_coding	- && sp|Q8H103|G6PIP_ARATH Glucose-6-phosphate isomerase 1, chloroplastic OS=Arabidopsis thaliana OX=3702 GN=PGI1 PE=1 SV=1 && PF00342:Phosphoglucose isomerase	-
Solyc08g061610.3	756.825	505.481	617.214	1441.46	1378.11	1503.22	626.507	1440.93	-1.2008	1.09813e-14	3.13949e-13	Solyc08g061610.3	8	49245273	49267306	-	3496	protein_coding	Copper-transporting ATPase PAA2, chloroplastic [Source:Projected from Arabidopsis thaliana (AT5G21930) UniProtKB/Swiss-Prot;Acc:B9DFX7] && sp|B9DFX7|HMA8_ARATH Copper-transporting ATPase PAA2, chloroplastic OS=Arabidopsis thaliana OX=3702 GN=PAA2 PE=1 SV=1 && PF00403:Heavy-metal-associated domain|PF00702:haloacid dehalogenase-like hydrolase|PF00122:E1-E2 ATPase	E1-E2_ATPase
Solyc08g079420.3	756.825	1796.3	1450.98	682.643	683.812	865.431	1612.04	743.962	1.11551	1.11883e-14	3.19466e-13	Solyc08g079420.3	8	63073151	63075192	+	1597	protein_coding	- && sp|A0A2K9RG08|CYBK1_VITAC Labd-13Z-ene-9,15,16-triol synthase, chloroplastic OS=Vitex agnus-castus OX=54477 GN=CYP76BK1 PE=1 SV=1 && PF00067:Cytochrome P450	p450
Solyc10g084960.2	192.916	180.064	225.135	436.298	569.366	630.772	199.372	545.479	-1.45082	1.17607e-14	3.35386e-13	Solyc10g084960.2	10	64435220	64437360	+	1448	protein_coding	- && sp|Q03662|GSTX1_TOBAC Probable glutathione S-transferase OS=Nicotiana tabacum OX=4097 PE=2 SV=1 && PF00043:Glutathione S-transferase, C-terminal domain|PF02798:Glutathione S-transferase, N-terminal domain	GST_N
Solyc05g052600.3	4731.89	4359.51	4701.13	9374.96	11520.8	8024.55	4597.51	9640.12	-1.06819	1.18035e-14	3.36184e-13	Solyc05g052600.3	5	63659104	63662442	+	1568	protein_coding	Sedoheptulose-1,7-bisphosphatase, chloroplastic [Source:Projected from Arabidopsis thaliana (AT3G55800) UniProtKB/Swiss-Prot;Acc:P46283] && sp|O20252|S17P_SPIOL Sedoheptulose-1,7-bisphosphatase, chloroplastic OS=Spinacia oleracea OX=3562 PE=2 SV=1 && PF00316:Fructose-1-6-bisphosphatase, N-terminal domain	-
Solyc05g006920.3	953.698	935.032	787.019	1721.45	2168.74	2700.59	891.917	2196.93	-1.30069	1.19446e-14	3.39778e-13	Solyc05g006920.3	5	1519837	1523706	-	2211	protein_coding	- && sp|Q8RX77|PTR21_ARATH Protein NRT1/ PTR FAMILY 2.13 OS=Arabidopsis thaliana OX=3702 GN=NPF2.13 PE=1 SV=1 && PF00854:POT family	-
Solyc08g081900.3	4957.45	5811.95	4780.31	2667.25	2732.39	2977.37	5183.24	2792.33	0.892272	1.22197e-14	3.47167e-13	Solyc08g081900.3	8	64935680	64948629	-	3701	protein_coding	- && sp|A9HF18|IF2_GLUDA Translation initiation factor IF-2 OS=Gluconacetobacter diazotrophicus (strain ATCC 49037 / DSM 5601 / CCUG 37298 / CIP 103539 / LMG 7603 / PAl5) OX=272568 GN=infB PE=3 SV=1 && PF01991:ATP synthase (E/31 kDa) subunit|PF11987:Translation-initiation factor 2|PF00009:Elongation factor Tu GTP binding domain	GTP_EFTU
Solyc09g072860.2	278.986	334.095	319.578	81.1257	119.214	105.296	310.886	101.879	1.60843	1.25528e-14	3.56185e-13	Solyc09g072860.2	9	65965814	65974860	-	2604	protein_coding	- && - && PF11107:Fanconi anemia group F protein (FANCF)	-
Solyc04g049360.3	276.018	229.961	265.202	571.837	541.709	608.71	257.061	574.085	-1.15781	1.34237e-14	3.80422e-13	ADCS	4	41559061	41571149	-	3081	protein_coding	Aminodeoxychorismate synthase, chloroplastic [Source:UniProtKB/Swiss-Prot;Acc:Q6TAS3] && sp|Q6TAS3|ADCS_SOLLC Aminodeoxychorismate synthase, chloroplastic OS=Solanum lycopersicum OX=4081 GN=ADCS PE=2 SV=1 && PF04715:Anthranilate synthase component I, N terminal region|PF00117:Glutamine amidotransferase class-I|PF00425:chorismate binding enzyme	GATase
Solyc01g095460.3	1694.69	1673.73	1791.54	861.713	789.674	994.795	1719.99	882.061	0.963809	1.34637e-14	3.81081e-13	Solyc01g095460.3	1	86577828	86584405	+	1940	protein_coding	- && sp|Q99142|TAF1_TOBAC Transcriptional activator TAF-1 (Fragment) OS=Nicotiana tabacum OX=4097 GN=TAF1 PE=2 SV=1 && PF07777:G-box binding protein MFMR|PF16596:Disordered region downstream of MFMR|PF00170:bZIP transcription factor	MFMR
Solyc06g009140.3	4093.78	5731.68	7382.72	2175.55	2071.46	2312.5	5736.06	2186.5	1.39149	1.40271e-14	3.96531e-13	Solyc06g009140.3	6	3087883	3094001	+	1352	protein_coding	- && sp|Q93WF6|SAG21_ARATH Protein SENESCENCE-ASSOCIATED GENE 21, mitochondrial OS=Arabidopsis thaliana OX=3702 GN=SAG21 PE=2 SV=1 && PF04398:Protein of unknown function, DUF538	-
Solyc03g045070.1	525.326	414.365	497.015	1433.55	1845.43	995.798	478.902	1424.93	-1.57279	1.40862e-14	3.97708e-13	AMT1-3	3	11504655	11506037	+	1383	protein_coding	Ammonium transporter 1 member 3 [Source:UniProtKB/Swiss-Prot;Acc:Q9FVN0] && sp|Q9FVN0|AMT13_SOLLC Ammonium transporter 1 member 3 OS=Solanum lycopersicum OX=4081 GN=AMT1-3 PE=2 SV=1 && PF00909:Ammonium Transporter Family	Ammonium_transp
Solyc06g065440.1	473.881	427.381	506.554	948.774	1041.45	894.513	469.272	961.581	-1.03429	1.57692e-14	4.44673e-13	Solyc06g065440.1	6	40964083	40965138	+	1056	protein_coding	- && sp|Q9C8N5|STOP1_ARATH Protein SENSITIVE TO PROTON RHIZOTOXICITY 1 OS=Arabidopsis thaliana OX=3702 GN=STOP1 PE=2 SV=1 && -	-
Solyc02g086860.3	1109.02	1125.94	904.357	521.381	452.06	503.414	1046.44	492.285	1.08774	1.61837e-14	4.55795e-13	Solyc02g086860.3	2	50100656	50103883	-	1185	protein_coding	- && sp|Q84WP5|CSPL8_ARATH CASP-like protein 4A3 OS=Arabidopsis thaliana OX=3702 GN=At2g36330 PE=2 SV=1 && PF04535:Domain of unknown function (DUF588)	-
Solyc07g007870.3	1247.52	1311.43	1167.65	3022.43	2500.63	2219.24	1242.2	2580.76	-1.05512	1.64784e-14	4.63518e-13	OPR3	7	2548743	2553859	+	2019	protein_coding	12-oxophytodienoate reductase 3 [Source:UniProtKB/Swiss-Prot;Acc:Q9FEW9] && sp|Q9FEW9|OPR3_SOLLC 12-oxophytodienoate reductase 3 OS=Solanum lycopersicum OX=4081 GN=OPR3 PE=1 SV=1 && PF00724:NADH:flavin oxidoreductase / NADH oxidase family	Oxidored_FMN
Solyc03g114705.1	226.553	170.302	243.261	0.989337	0	0	213.372	0.329779	9.24579	1.73504e-14	4.87442e-13	Solyc03g114705.1	3	66087018	66089030	+	318	protein_coding	- && - && -	-
Solyc05g005150.1	746.932	876.457	1677.07	221.612	214.585	336.947	1100.15	257.715	2.09451	1.80947e-14	5.07725e-13	Solyc05g005150.1	5	135884	136996	-	1113	protein_coding	- && sp|Q9LDE3|FBK9_ARATH F-box/kelch-repeat protein At1g23390 OS=Arabidopsis thaliana OX=3702 GN=At1g23390 PE=2 SV=1 && PF00646:F-box domain	F-box
Solyc06g050315.1	490.7	443.652	412.112	849.841	932.731	970.727	448.821	917.766	-1.03212	1.82199e-14	5.10607e-13	Solyc06g050315.1	6	33024800	33044452	-	863	protein_coding	- && - && -	-
Solyc08g076300.3	2623.66	2246.46	2128.29	4181.93	5042.28	4408.39	2332.8	4544.2	-0.961993	1.82472e-14	5.10742e-13	Solyc08g076300.3	8	60379978	60389267	-	3491	protein_coding	- && sp|Q9FVQ4|PLGG1_ARATH Plastidal glycolate/glycerate translocator 1, chloroplastic OS=Arabidopsis thaliana OX=3702 GN=PLGG1 PE=1 SV=1 && PF00501:AMP-binding enzyme|PF13193:AMP-binding enzyme C-terminal domain|PF04172:LrgB-like family	AMP-binding
Solyc01g100460.3	104.867	209.352	160.266	28.6908	27.6577	23.0648	158.162	26.4711	2.5769	1.95302e-14	5.45981e-13	Solyc01g100460.3	1	90360889	90361305	+	417	protein_coding	Anaerobic basic leucine zipper protein [Source:UniProtKB/TrEMBL;Acc:Q6A1K9] && sp|Q9LZP8|BZP53_ARATH bZIP transcription factor 53 OS=Arabidopsis thaliana OX=3702 GN=BZIP53 PE=1 SV=1 && PF00170:bZIP transcription factor	bZIP_1
Solyc04g063245.1	10.8824	10.8472	6.67774	118.72	245.104	63.1775	9.46914	142.334	-3.91591	1.97124e-14	5.50395e-13	Solyc04g063245.1	4	55403565	55405112	+	1462	protein_coding	- && sp|A6YIH8|C7D55_HYOMU Premnaspirodiene oxygenase OS=Hyoscyamus muticus OX=35626 GN=CYP71D55 PE=1 SV=1 && -	-
Solyc09g005610.3	92.9955	74.8459	90.6265	0.989337	10.4908	4.01127	86.156	5.16381	4.04843	2.16792e-14	6.04568e-13	Solyc09g005610.3	9	422280	423723	-	837	protein_coding	- && sp|O04515|RAS1_ARATH Protein RESPONSE TO ABA AND SALT 1 OS=Arabidopsis thaliana OX=3702 GN=RAS1 PE=2 SV=1 && PF14144:Seed dormancy control	-
Solyc10g055390.2	1310.84	1108.59	1284.99	637.133	625.635	660.857	1234.81	641.208	0.945908	2.20219e-14	6.13371e-13	Solyc10g055390.2	10	56615509	56617788	-	2043	protein_coding	- && sp|F4I9E1|NFD4_ARATH Protein NUCLEAR FUSION DEFECTIVE 4 OS=Arabidopsis thaliana OX=3702 GN=NFD4 PE=3 SV=1 && PF06813:Nodulin-like	-
Solyc06g083650.3	99.9207	49.8973	103.028	330.439	584.626	322.907	84.282	412.657	-2.2882	2.38559e-14	6.63639e-13	Solyc06g083650.3	6	49034161	49037778	-	1403	protein_coding	- && sp|Q8LB81|GDL79_ARATH GDSL esterase/lipase At5g33370 OS=Arabidopsis thaliana OX=3702 GN=At5g33370 PE=2 SV=1 && PF00657:GDSL-like Lipase/Acylhydrolase	Lipase_GDSL
Solyc03g123800.2	1047.68	1107.5	944.423	1958.89	1789.16	2007.64	1033.2	1918.56	-0.893279	2.53586e-14	7.04579e-13	Solyc03g123800.2	3	72028438	72029869	-	831	protein_coding	- && sp|Q8RXG3|M2K5_ARATH Mitogen-activated protein kinase kinase 5 OS=Arabidopsis thaliana OX=3702 GN=MKK5 PE=1 SV=2 && PF00069:Protein kinase domain	Pkinase
Solyc06g066600.3	362.089	331.926	233.721	70.2429	86.7878	103.29	309.245	86.7737	1.83308	2.55479e-14	7.0897e-13	Solyc06g066600.3	6	41958871	41965288	-	1476	protein_coding	Probable plastidic glucose transporter 3 [Source:Projected from Arabidopsis thaliana (AT1G79820) UniProtKB/Swiss-Prot;Acc:Q2V4B9] && sp|Q2V4B9|PLST3_ARATH Probable plastidic glucose transporter 3 OS=Arabidopsis thaliana OX=3702 GN=At1g79820 PE=2 SV=2 && PF00083:Sugar (and other) transporter	Sugar_tr
novel.557	679.658	836.322	567.608	272.068	295.651	245.69	694.529	271.136	1.35586	2.59657e-14	7.19684e-13	-	7	49628427	49640430	+	4669	-	- && - && -	-
Solyc02g071700.3	127.621	42.3042	74.4091	1160.49	1138.73	739.076	81.4449	1012.77	-3.63488	2.60489e-14	7.21111e-13	Solyc02g071700.3	2	41624176	41637025	+	2585	protein_coding	- && sp|Q9C7N4|GDL15_ARATH GDSL esterase/lipase At1g29670 OS=Arabidopsis thaliana OX=3702 GN=At1g29670 PE=2 SV=1 && PF00657:GDSL-like Lipase/Acylhydrolase	Lipase_GDSL
Solyc03g043870.3	209.734	226.707	283.327	73.211	78.2044	69.1944	239.923	73.5366	1.70628	2.8685e-14	7.93118e-13	Solyc03g043870.3	3	7552349	7564500	-	2383	protein_coding	- && sp|K7QHS5|BCAT2_HUMLU Branched-chain amino acid aminotransferase 2, chloroplastic OS=Humulus lupulus OX=3486 GN=BCAT2 PE=1 SV=1 && PF01063:Amino-transferase class IV|PF11793:FANCL C-terminal domain|PF09765:WD-repeat region	-
Solyc11g011130.2	1895.52	2154.26	2113.98	3552.71	3432.41	3777.61	2054.59	3587.58	-0.804225	2.89459e-14	7.99356e-13	Solyc11g011130.2	11	4209495	4214535	-	1870	protein_coding	- && sp|Q6NQ72|THO4D_ARATH THO complex subunit 4D OS=Arabidopsis thaliana OX=3702 GN=ALY4 PE=1 SV=1 && PF00076:RNA recognition motif. (a.k.a. RRM, RBD, or RNP domain)|PF13865:C-terminal duplication domain of Friend of PRMT1	RRM_1
Solyc01g079650.3	1031.85	977.336	991.167	561.944	522.634	494.389	1000.12	526.322	0.926193	2.90979e-14	8.02579e-13	Solyc01g079650.3	1	78633308	78645392	+	3476	protein_coding	CTP synthase [Source:UniProtKB/TrEMBL;Acc:K4AXL0] && sp|Q54V77|PYRG_DICDI CTP synthase OS=Dictyostelium discoideum OX=44689 GN=ctps PE=3 SV=1 && -	-
Solyc06g071500.3	2019.19	1591.29	1895.52	630.208	896.49	849.386	1835.33	792.028	1.2125	2.95571e-14	8.14254e-13	Solyc06g071500.3	6	44162809	44167957	+	2968	protein_coding	- && sp|Q9M1P7|BOR2_ARATH Probable boron transporter 2 OS=Arabidopsis thaliana OX=3702 GN=BOR2 PE=2 SV=1 && PF00955:HCO3- transporter family	-
Solyc06g053840.3	166.205	181.149	167.897	381.884	632.311	505.42	171.75	506.539	-1.56117	3.02838e-14	8.33263e-13	Solyc06g053840.3	6	36806267	36807586	+	1130	protein_coding	Auxin-responsive protein [Source:UniProtKB/TrEMBL;Acc:G9HPV5] && sp|P33077|IAA4_ARATH Auxin-responsive protein IAA4 OS=Arabidopsis thaliana OX=3702 GN=IAA4 PE=1 SV=2 && PF02309:AUX/IAA family	-
Solyc03g118040.3	4684.4	5942.12	4436.88	9697.48	10110.3	12379.8	5021.13	10729.2	-1.09558	3.32916e-14	9.14914e-13	Solyc03g118040.3	3	68508840	68528417	-	3027	protein_coding	- && sp|Q39817|CALX_SOYBN Calnexin homolog OS=Glycine max OX=3847 PE=2 SV=1 && PF00262:Calreticulin family	-
Solyc11g020040.2	641.075	977.336	683.991	315.599	233.66	200.563	767.468	249.941	1.61791	3.36635e-14	9.24017e-13	Solyc11g020040.2	11	10036469	10040967	+	2638	protein_coding	- && sp|Q02028|HSP7S_PEA Stromal 70 kDa heat shock-related protein, chloroplastic OS=Pisum sativum OX=3888 GN=HSP70 PE=2 SV=1 && PF00012:Hsp70 protein	HSP70
Solyc03g097920.1	1772.85	1695.42	1895.52	3380.57	3451.49	2923.21	1787.93	3251.75	-0.862783	3.41612e-14	9.36544e-13	Solyc03g097920.1	3	61744299	61745306	+	1008	protein_coding	MAPKK [Source:UniProtKB/TrEMBL;Acc:Q66MH6] && sp|Q9FX43|M2K9_ARATH Mitogen-activated protein kinase kinase 9 OS=Arabidopsis thaliana OX=3702 GN=MKK9 PE=1 SV=1 && PF00069:Protein kinase domain	Pkinase
Solyc03g065340.3	3074.79	2609.85	2638.66	1531.49	1568.86	1382.89	2774.43	1494.41	0.892594	3.44407e-14	9.43068e-13	Solyc03g065340.3	3	43658420	43673650	+	3376	protein_coding	Alpha-1,4 glucan phosphorylase [Source:UniProtKB/TrEMBL;Acc:K4BHG4] && sp|P04045|PHSL1_SOLTU Alpha-1,4 glucan phosphorylase L-1 isozyme, chloroplastic/amyloplastic OS=Solanum tuberosum OX=4113 PE=1 SV=2 && PF00343:Carbohydrate phosphorylase	-
Solyc03g096050.3	111.792	47.7278	52.468	556.997	342.383	286.806	70.6627	395.395	-2.4825	3.52001e-14	9.62702e-13	Solyc03g096050.3	3	59297434	59300953	+	1857	protein_coding	- && sp|Q9FFF6|JOX2_ARATH Jasmonate-induced oxygenase 2 OS=Arabidopsis thaliana OX=3702 GN=JOX2 PE=1 SV=1 && PF14226:non-haem dioxygenase in morphine synthesis N-terminal|PF03171:2OG-Fe(II) oxygenase superfamily	2OG-FeII_Oxy
Solyc03g070380.3	95.9634	82.439	77.271	8.90404	11.4445	4.01127	85.2245	8.11995	3.38533	3.55372e-14	9.70751e-13	Solyc03g070380.3	3	18333802	18338612	+	986	protein_coding	- && sp|Q6RYA0|SABP2_TOBAC Salicylic acid-binding protein 2 OS=Nicotiana tabacum OX=4097 GN=SABP2 PE=1 SV=1 && PF12697:Alpha/beta hydrolase family	-
Solyc07g040680.3	80.1344	103.049	124.969	13.8507	15.2594	14.0394	102.717	14.3832	2.83606	3.64213e-14	9.93706e-13	Solyc07g040680.3	7	49500156	49501678	+	1289	protein_coding	Heat stress transcription factor A-9 [Source:Projected from Arabidopsis thaliana (AT5G54070) UniProtKB/Swiss-Prot;Acc:Q9LVW2] && sp|P41152|HSF30_SOLPE Heat shock factor protein HSF30 OS=Solanum peruvianum OX=4082 GN=HSF30 PE=2 SV=1 && PF00447:HSF-type DNA-binding	HSF_DNA-bind
Solyc04g080010.3	655.915	741.951	615.306	1596.79	1638.48	1216.42	671.057	1483.9	-1.14556	3.67971e-14	1.00275e-12	Solyc04g080010.3	4	64394239	64396376	+	1554	protein_coding	Glycosyltransferase [Source:UniProtKB/TrEMBL;Acc:K4BV80] && sp|Q40287|UFOG5_MANES Anthocyanidin 3-O-glucosyltransferase 5 OS=Manihot esculenta OX=3983 GN=GT5 PE=2 SV=1 && PF00201:UDP-glucoronosyl and UDP-glucosyl transferase	UDPGT
Solyc05g006510.1	316.58	387.246	406.388	143.454	144.964	141.397	370.072	143.272	1.36892	3.9343e-14	1.07085e-12	Solyc05g006510.1	5	1127290	1128447	-	1158	protein_coding	Hexosyltransferase [Source:UniProtKB/TrEMBL;Acc:K4BWH7] && sp|O04536|GATL9_ARATH Probable galacturonosyltransferase-like 9 OS=Arabidopsis thaliana OX=3702 GN=GATL9 PE=2 SV=1 && PF01501:Glycosyl transferase family 8	Glyco_transf_8
Solyc02g093050.3	2758.21	2121.72	2449.78	1020.01	999.491	1316.7	2443.23	1112.07	1.13586	4.04205e-14	1.09886e-12	Solyc02g093050.3	2	54634844	54636846	+	1775	protein_coding	Probable WRKY transcription factor 15 [Source:Projected from Arabidopsis thaliana (AT2G23320) UniProtKB/Swiss-Prot;Acc:O22176] && sp|Q9STX0|WRKY7_ARATH Probable WRKY transcription factor 7 OS=Arabidopsis thaliana OX=3702 GN=WRKY7 PE=1 SV=1 && PF10533:Plant zinc cluster domain|PF03106:WRKY DNA -binding domain	WRKY
Solyc08g075320.3	128.611	246.232	252.8	0	0.953712	0	209.214	0.317904	9.21602	4.11157e-14	1.11642e-12	Solyc08g075320.3	8	59546316	59552393	-	2532	nontranslating_CDS	- && sp|K4CI52|ABAH2_SOLLC Abscisic acid 8'-hydroxylase CYP707A2 OS=Solanum lycopersicum OX=4081 GN=CYP707A2 PE=2 SV=1 && PF00067:Cytochrome P450	p450
Solyc01g090210.3	361.099	463.177	331.025	105.859	86.7878	148.417	385.101	113.688	1.76058	4.31593e-14	1.17051e-12	Solyc01g090210.3	1	83729366	83735149	+	5082	protein_coding	- && sp|Q948R1|PLA11_ARATH Phospholipase A(1) DAD1, chloroplastic OS=Arabidopsis thaliana OX=3702 GN=DAD1 PE=1 SV=1 && -	-
novel.129	162.247	62.914	73.4551	4.94669	6.67599	7.01972	99.5388	6.21413	4.00233	4.47726e-14	1.21281e-12	-	10	49740090	49746987	-	2192	-	- && - && -	-
Solyc06g074420.1	2.96794	4.3389	0.953963	423.436	98.2324	311.876	2.7536	277.848	-6.67513	4.6276e-14	1.25204e-12	Solyc06g074420.1	6	46194906	46196363	+	1458	protein_coding	- && sp|Q9ZUX1|C94C1_ARATH Cytochrome P450 94C1 OS=Arabidopsis thaliana OX=3702 GN=CYP94C1 PE=1 SV=1 && PF00067:Cytochrome P450	p450
Solyc05g007150.3	350.217	360.128	393.987	743.982	813.517	1056.97	368.111	871.489	-1.2429	4.92739e-14	1.33157e-12	Solyc05g007150.3	5	1746851	1751840	+	1932	protein_coding	- && sp|Q9M9S6|UTR3_ARATH UDP-galactose/UDP-glucose transporter 3 OS=Arabidopsis thaliana OX=3702 GN=UTR3 PE=1 SV=1 && PF08449:UAA transporter family	-
Solyc08g074550.3	1240.6	1384.11	1286.9	2262.61	2196.4	2457.91	1303.87	2305.64	-0.822571	5.01026e-14	1.35235e-12	Solyc08g074550.3	8	58766718	58781064	+	2569	protein_coding	- && sp|O04630|SYTM1_ARATH Threonine--tRNA ligase, mitochondrial 1 OS=Arabidopsis thaliana OX=3702 GN=THRRS PE=1 SV=3 && PF00587:tRNA synthetase class II core domain (G, H, P, S and T)|PF07973:Threonyl and Alanyl tRNA synthetase second additional domain|PF03129:Anticodon binding domain|PF02824:TGS domain	tRNA-synt_2b
Solyc02g087790.2	206.767	266.842	236.583	85.083	59.1302	56.1578	236.73	66.7903	1.82517	5.02708e-14	1.35528e-12	Solyc02g087790.2	2	50718149	50726539	+	2991	protein_coding	- && sp|Q9GKX6|GALM_PIG Galactose mutarotase OS=Sus scrofa OX=9823 GN=GALM PE=2 SV=1 && PF01263:Aldose 1-epimerase	Aldose_epim
Solyc09g092420.2	165.215	172.471	187.931	44.5202	42.9171	56.1578	175.206	47.865	1.87347	5.1556e-14	1.38828e-12	Solyc09g092420.2	9	71996497	71997351	-	855	protein_coding	- && sp|Q9C6S5|PHSB_ARATH Probable polyamine transporter At1g31830 OS=Arabidopsis thaliana OX=3702 GN=At1g31830 PE=2 SV=1 && PF13520:Amino acid permease	-
Solyc03g081260.3	262.168	298.299	283.327	686.6	615.145	557.567	281.265	619.77	-1.14039	5.26297e-14	1.41489e-12	Solyc03g081260.3	3	53580671	53588574	-	3027	protein_coding	- && sp|F4HPF1|SBT34_ARATH Subtilisin-like protease SBT3.4 OS=Arabidopsis thaliana OX=3702 GN=SBT3.4 PE=3 SV=1 && PF06203:CCT motif|PF00082:Subtilase family|PF17766:Fibronectin type-III domain|PF05922:Peptidase inhibitor I9	Peptidase_S8
Solyc11g007020.2	694.498	637.818	665.866	330.439	339.522	333.938	666.061	334.633	0.993259	5.26689e-14	1.41489e-12	Solyc11g007020.2	11	1509821	1516539	+	2355	protein_coding	Diphosphomevalonate decarboxylase [Source:UniProtKB/TrEMBL;Acc:A8WBX7] && sp|F8QQQ7|MVD2_PANGI Diphosphomevalonate decarboxylase 2 OS=Panax ginseng OX=4054 GN=MVD2 PE=2 SV=1 && PF18376:Mevalonate 5-diphosphate decarboxylase C-terminal domain|PF00288:GHMP kinases N terminal domain	GHMP_kinases
Solyc10g080920.2	58.3695	75.9307	92.5344	264.153	309.957	223.628	75.6115	265.913	-1.81362	5.27668e-14	1.41585e-12	Solyc10g080920.2	10	62226860	62230791	+	1827	protein_coding	- && sp|F4JVB8|RADL1_ARATH Protein RADIALIS-like 1 OS=Arabidopsis thaliana OX=3702 GN=RL1 PE=2 SV=1 && -	-
Solyc11g010200.2	480.806	393.755	405.434	842.915	938.453	853.398	426.665	878.255	-1.04123	6.4378e-14	1.72536e-12	Solyc11g010200.2	11	3274743	3278052	+	2907	protein_coding	- && sp|P93211|14336_SOLLC 14-3-3 protein 6 OS=Solanum lycopersicum OX=4081 GN=TFT6 PE=2 SV=2 && PF00244:14-3-3 protein	-
Solyc02g062500.3	398.693	415.449	751.723	96.9551	69.621	157.442	521.955	108.006	2.27453	6.6237e-14	1.77309e-12	Solyc02g062500.3	2	34717968	34722274	+	1651	protein_coding	- && sp|Q945B6|AOP1L_ARATH Probable 2-oxoglutarate-dependent dioxygenase AOP1.2 OS=Arabidopsis thaliana OX=3702 GN=AOP1.2 PE=2 SV=1 && PF14226:non-haem dioxygenase in morphine synthesis N-terminal|PF03171:2OG-Fe(II) oxygenase superfamily	2OG-FeII_Oxy
Solyc12g015880.2	752.868	662.766	694.485	1334.62	1329.48	1688.74	703.373	1450.95	-1.04427	6.88148e-14	1.83993e-12	Solyc12g015880.2	12	5868091	5871290	-	2265	protein_coding	Molecular chaperone Hsp90-1 [Source:UniProtKB/TrEMBL;Acc:Q6UJX4] && sp|P36181|HSP80_SOLLC Heat shock cognate protein 80 OS=Solanum lycopersicum OX=4081 GN=HSC80 PE=2 SV=1 && PF02518:Histidine kinase-, DNA gyrase B-, and HSP90-like ATPase|PF00183:Hsp90 protein	HATPase_c
Solyc03g113920.3	2398.1	2883.2	2226.55	1258.44	1277.02	1340.77	2502.61	1292.07	0.953468	7.11817e-14	1.90097e-12	Solyc03g113920.3	3	65452889	65459506	+	2951	protein_coding	- && sp|C0SVV6|CB60A_ARATH Calmodulin-binding protein 60 A OS=Arabidopsis thaliana OX=3702 GN=CBP60A PE=2 SV=1 && -	-
Solyc02g068490.3	2060.74	2073.99	1782	3723.87	3406.66	3387.52	1972.24	3506.01	-0.83021	7.59856e-14	2.02688e-12	Solyc02g068490.3	2	38992818	39001166	-	3456	protein_coding	Copper-transporting ATPase RAN1 [Source:Projected from Arabidopsis thaliana (AT5G44790) UniProtKB/Swiss-Prot;Acc:Q9S7J8] && sp|Q9S7J8|HMA7_ARATH Copper-transporting ATPase RAN1 OS=Arabidopsis thaliana OX=3702 GN=RAN1 PE=1 SV=1 && PF00702:haloacid dehalogenase-like hydrolase|PF00403:Heavy-metal-associated domain|PF00122:E1-E2 ATPase	Hydrolase
Solyc01g080890.2	83.1023	77.0154	99.2121	247.334	264.178	243.685	86.4433	251.732	-1.53972	7.69258e-14	2.04955e-12	Solyc01g080890.2	1	80070459	80071078	+	620	protein_coding	- && - && -	-
Solyc03g114970.3	591.61	607.445	543.759	1040.78	1118.7	1075.02	580.938	1078.17	-0.892701	7.94057e-14	2.11314e-12	Solyc03g114970.3	3	66317310	66320228	-	1025	protein_coding	- && sp|B3H4F1|SP1L1_ARATH Protein SPIRAL1-like 1 OS=Arabidopsis thaliana OX=3702 GN=SP1L1 PE=2 SV=1 && -	-
Solyc07g053320.3	1054.61	1020.73	1087.52	592.613	582.718	538.513	1054.28	571.281	0.884065	8.13399e-14	2.1598e-12	Solyc07g053320.3	7	61913684	61919466	+	1961	protein_coding	- && - && -	-
Solyc02g081550.3	487.732	445.822	415.928	196.878	178.344	207.583	449.827	194.269	1.21167	8.13494e-14	2.1598e-12	Solyc02g081550.3	2	46018164	46026278	+	7647	protein_coding	FtsH protease [Source:UniProtKB/TrEMBL;Acc:Q4W5U8] && sp|Q1PDW5|FTSH6_ARATH ATP-dependent zinc metalloprotease FTSH 6, chloroplastic OS=Arabidopsis thaliana OX=3702 GN=FTSH6 PE=2 SV=1 && -	-
Solyc01g009860.3	3176.69	3140.28	3182.42	5335.5	5834.81	4971.97	3166.46	5380.76	-0.764968	8.21839e-14	2.17941e-12	Solyc01g009860.3	1	4316069	4318203	-	1154	protein_coding	Unknown protein [Source:UniProtKB/TrEMBL;Acc:Q43521] && sp|Q9FY93|NAC83_ARATH NAC domain-containing protein 83 OS=Arabidopsis thaliana OX=3702 GN=NAC083 PE=1 SV=1 && PF02365:No apical meristem (NAM) protein	NAM
Solyc10g085010.2	1204.98	1247.43	1570.22	405.628	473.995	654.84	1340.88	511.488	1.39083	8.51535e-14	2.25552e-12	Solyc10g085010.2	10	64475155	64476227	-	756	protein_coding	- && - && PF06521:PAR1 protein	-
Solyc08g075150.3	68.2626	78.1001	125.923	2.96801	0	1.00282	90.7619	1.32361	6.11507	8.8271e-14	2.33538e-12	Solyc08g075150.3	8	59419080	59424699	-	2755	protein_coding	- && - && -	-
Solyc05g010710.2	422.437	487.041	464.58	863.691	968.972	872.451	458.019	901.705	-0.977831	8.92052e-14	2.35734e-12	Solyc05g010710.2	5	4907859	4913134	-	2583	protein_coding	- && sp|Q9LZD8|U89A2_ARATH UDP-glycosyltransferase 89A2 OS=Arabidopsis thaliana OX=3702 GN=UGT89A2 PE=2 SV=1 && PF00201:UDP-glucoronosyl and UDP-glucosyl transferase	UDPGT
Solyc01g096050.3	428.373	412.195	482.705	1359.35	948.944	931.617	441.091	1079.97	-1.29132	9.54821e-14	2.52028e-12	Solyc01g096050.3	1	87008898	87019753	-	1842	protein_coding	- && sp|A0A3Q7ELQ2|MTB1_SOLLC Transcription factor MTB1 OS=Solanum lycopersicum OX=4081 GN=MTB1 PE=1 SV=1 && PF00010:Helix-loop-helix DNA-binding domain|PF14215:bHLH-MYC and R2R3-MYB transcription factors N-terminal	HLH
Solyc08g076220.3	12641.4	10283.2	10629.1	23287	29236.1	20037.3	11184.6	24186.8	-1.11271	9.73786e-14	2.56548e-12	Solyc08g076220.3	8	60360201	60365400	+	1764	protein_coding	Phosphoribulokinase [Source:UniProtKB/TrEMBL;Acc:K4CMY9] && sp|P26302|KPPR_WHEAT Phosphoribulokinase, chloroplastic OS=Triticum aestivum OX=4565 PE=2 SV=1 && PF00485:Phosphoribulokinase / Uridine kinase family	-
Solyc04g005420.3	745.942	10283.2	715.472	367.044	325.216	390.096	782.183	360.785	1.11611	9.74205e-14	2.56548e-12	Solyc04g005420.3	4	290777	292989	-	716	protein_coding	- && sp|Q9SD84|PDCB2_ARATH PLASMODESMATA CALLOSE-BINDING PROTEIN 2 OS=Arabidopsis thaliana OX=3702 GN=PDCB2 PE=1 SV=1 && PF07983:X8 domain	-
Solyc03g112580.3	230.51	308.062	190.793	617.346	615.145	789.217	243.121	673.903	-1.47293	1.01251e-13	2.66326e-12	Solyc03g112580.3	3	64451257	64455587	+	3461	protein_coding	- && sp|C0LGR3|RGI3_ARATH LRR receptor-like serine/threonine-protein kinase RGI3 OS=Arabidopsis thaliana OX=3702 GN=RGI3 PE=1 SV=1 && PF13855:Leucine rich repeat|PF07714:Protein tyrosine kinase|PF08263:Leucine rich repeat N-terminal domain	Pkinase_Tyr
novel.664	1053.62	1298.41	959.687	297.791	323.309	514.445	1103.91	378.515	1.54429	1.10528e-13	2.90393e-12	-	8	65325064	65326474	-	707	-	- && - && -	-
Solyc05g055990.3	17.8076	6.50834	18.1253	105.859	171.668	92.2592	14.1471	123.262	-3.11101	1.14297e-13	2.99946e-12	Solyc05g055990.3	5	66241865	66243953	+	945	protein_coding	- && sp|Q9ATM6|PIP24_MAIZE Aquaporin PIP2-4 OS=Zea mays OX=4577 GN=PIP2-4 PE=1 SV=1 && PF00230:Major intrinsic protein	-
Solyc03g119080.3	3703.99	3148.95	3781.51	6712.65	6580.62	8932.1	3544.82	7408.45	-1.06331	1.28297e-13	3.36298e-12	Solyc03g119080.3	3	69264228	69280854	-	8039	protein_coding	- && sp|Q9LV35|AIP12_ARATH Actin-interacting protein 1-2 OS=Arabidopsis thaliana OX=3702 GN=AIP1-2 PE=2 SV=1 && -	-
Solyc04g074510.3	1254.45	1158.49	1088.47	1987.58	2047.62	2192.16	1167.14	2075.79	-0.830729	1.29816e-13	3.39886e-12	Solyc04g074510.3	4	60586549	60588750	+	1391	protein_coding	- && sp|P93343|1433C_TOBAC 14-3-3-like protein C OS=Nicotiana tabacum OX=4097 PE=1 SV=1 && PF00244:14-3-3 protein	-
Solyc00g174340.2	17387.2	24045.1	12753.5	3881.17	3132.95	2223.25	18061.9	3079.12	2.55234	1.31746e-13	3.44543e-12	Solyc00g174340.2	SL3.00SC0001628	383	2337	-	687	protein_coding	Pathogenesis-related protein 1 && sp|P04284|PR06_SOLLC Pathogenesis-related leaf protein 6 OS=Solanum lycopersicum OX=4081 GN=PR1B1 PE=1 SV=2 && PF00188:Cysteine-rich secretory protein family	SCP
Solyc01g010750.3	5066.27	5433.38	5014.98	2975.93	3286.49	3115.75	5171.55	3126.06	0.72613	1.34705e-13	3.51875e-12	Solyc01g010750.3	1	5726468	5731640	-	1387	protein_coding	Ricin B-like lectin EULS3 [Source:Projected from Arabidopsis thaliana (AT2G39050) UniProtKB/Swiss-Prot;Acc:Q945P1] && sp|Q6Z4N6|40G2_ORYSJ Ricin B-like lectin R40G2 OS=Oryza sativa subsp. japonica OX=39947 GN=R40G2 PE=2 SV=1 && -	-
Solyc01g098560.3	1393.94	1771.35	1376.57	789.491	679.997	609.713	1513.96	693.067	1.12684	1.35236e-13	3.52857e-12	Solyc01g098560.3	1	88924660	88928553	+	1671	protein_coding	- && sp|Q3ECP7|ERDL5_ARATH Sugar transporter ERD6-like 5 OS=Arabidopsis thaliana OX=3702 GN=At1g54730 PE=2 SV=2 && PF00083:Sugar (and other) transporter	Sugar_tr
Solyc11g011070.2	322.516	342.773	297.636	116.742	137.335	124.349	320.975	126.142	1.3463	1.43262e-13	3.7337e-12	Solyc11g011070.2	11	4139044	4161985	-	1591	protein_coding	- && - && -	-
Solyc06g065670.3	70.2413	67.2529	58.1917	189.953	206.956	260.733	65.2286	219.214	-1.74957	1.52716e-13	3.97552e-12	Solyc06g065670.3	6	41187553	41195353	-	4255	protein_coding	- && sp|O81016|AB32G_ARATH ABC transporter G family member 32 OS=Arabidopsis thaliana OX=3702 GN=ABCG32 PE=1 SV=1 && PF14510:ABC-transporter N-terminal|PF00005:ABC transporter|PF01061:ABC-2 type transporter	ABC2_membrane
Solyc10g008120.3	7.91451	1.08472	10.4936	82.115	197.418	73.2057	6.49761	117.58	-4.15438	1.58903e-13	4.13184e-12	Solyc10g008120.3	10	2255278	2257213	+	1308	protein_coding	- && sp|B0ZB57|OMT3_HUMLU Probable O-methyltransferase 3 OS=Humulus lupulus OX=3486 GN=OMT3 PE=2 SV=1 && PF08100:Dimerisation domain|PF00891:O-methyltransferase domain	-
Solyc03g098090.2	66.284	134.506	121.153	0	2.86114	0	107.314	0.953712	6.77566	1.63804e-13	4.25441e-12	Solyc03g098090.2	3	61872585	61873524	-	566	protein_coding	CASP-like protein [Source:UniProtKB/TrEMBL;Acc:K4BJM4] && sp|D7LD60|CSPLK_ARALL CASP-like protein 4D1 OS=Arabidopsis lyrata subsp. lyrata OX=81972 GN=ARALYDRAFT_903205 PE=3 SV=1 && PF04535:Domain of unknown function (DUF588)	-
Solyc03g120260.3	322.516	338.434	501.784	908.212	1205.49	1759.94	387.578	1291.22	-1.73542	1.72662e-13	4.47934e-12	Solyc03g120260.3	3	70194875	70197290	+	1199	protein_coding	- && sp|Q8L828|COB23_ARATH Coatomer subunit beta'-3 OS=Arabidopsis thaliana OX=3702 GN=At3g15980 PE=2 SV=1 && PF00400:WD domain, G-beta repeat	WD40
Solyc12g042380.2	2696.87	3742.3	2475.53	1114.98	1052.9	1444.06	2971.57	1203.98	1.30332	1.80479e-13	4.67679e-12	Solyc12g042380.2	12	58502750	58506205	+	2097	protein_coding	- && - && PF07712:Stress up-regulated Nod 19	-
Solyc04g080640.1	524.336	514.159	573.332	240.409	182.159	252.71	537.276	225.093	1.25625	1.82626e-13	4.72705e-12	Solyc04g080640.1	4	64836372	64837175	+	804	protein_coding	- && - && -	-
Solyc08g075120.3	152.354	177.895	181.253	366.055	430.124	441.24	170.501	412.473	-1.27478	1.87824e-13	4.85605e-12	Solyc08g075120.3	8	59390517	59397696	-	2427	protein_coding	- && sp|Q56WM6|ROGFE_ARATH Rop guanine nucleotide exchange factor 14 OS=Arabidopsis thaliana OX=3702 GN=ROPGEF14 PE=1 SV=1 && PF03759:PRONE (Plant-specific Rop nucleotide exchanger)	DUF315
Solyc02g083375.1	120.696	168.132	150.726	564.912	519.773	331.933	146.518	472.206	-1.6896	1.92815e-13	4.97919e-12	Solyc02g083375.1	2	47363951	47364229	+	279	protein_coding	- && - && -	-
Solyc08g007220.3	773.643	1154.15	998.799	1925.25	2469.16	2322.53	975.529	2238.98	-1.19904	1.93026e-13	4.97919e-12	Solyc08g007220.3	8	1786907	1789878	-	1306	protein_coding	- && sp|Q9SQ56|RGGA_TOBAC RGG repeats nuclear RNA binding protein A (Fragment) OS=Nicotiana tabacum OX=4097 GN=RggA PE=2 SV=1 && PF04774:Hyaluronan / mRNA binding family	-
Solyc04g081230.3	830.034	851.508	799.421	442.234	442.523	447.257	826.988	444.004	0.897086	1.94176e-13	5.00318e-12	Solyc04g081230.3	4	65305557	65310659	-	1890	protein_coding	- && - && PF07534:TLD	-
Solyc03g119970.3	3138.1	3308.41	3134.72	4996.15	5351.28	5071.25	3193.74	5139.56	-0.686518	1.97115e-13	5.07314e-12	Solyc03g119970.3	3	69966957	69970432	-	2059	protein_coding	ADP,ATP carrier protein [Source:UniProtKB/TrEMBL;Acc:K4BME6] && sp|O24381|TLC1_SOLTU Plastidic ATP/ADP-transporter OS=Solanum tuberosum OX=4113 PE=2 SV=2 && PF03219:TLC ATP/ADP transporter	-
Solyc04g007470.3	284.922	310.231	341.519	118.72	65.8062	56.1578	312.224	80.2281	1.96079	2.00157e-13	5.14561e-12	Solyc04g007470.3	4	1145206	1149475	+	1986	protein_coding	- && sp|Q9C9F4|COLX_ARATH Putative zinc finger protein At1g68190 OS=Arabidopsis thaliana OX=3702 GN=At1g68190 PE=2 SV=1 && -	-
Solyc12g019060.2	418.48	593.344	414.02	1061.56	1081.51	1082.04	475.281	1075.04	-1.17902	2.05117e-13	5.26713e-12	Solyc12g019060.2	12	9070780	9076786	+	3282	protein_coding	- && sp|Q6AWW5|Y5262_ARATH Ankyrin repeat-containing protein At5g02620 OS=Arabidopsis thaliana OX=3702 GN=At5g02620 PE=1 SV=1 && PF12796:Ankyrin repeats (3 copies)|PF13962:Domain of unknown function|PF13857:Ankyrin repeats (many copies)	-
Solyc05g010420.2	31717.4	32206.5	26806.4	14441.4	14198.9	18107.9	30243.4	15582.7	0.956676	2.05416e-13	5.26886e-12	Solyc05g010420.2	5	4642692	4655639	-	1331	protein_coding	S-adenosylmethionine decarboxylase proenzyme [Source:UniProtKB/TrEMBL;Acc:A5JME7] && sp|Q38IY3|DCAM_SOLCI S-adenosylmethionine decarboxylase proenzyme OS=Solanum chilense OX=4083 GN=SAMDC PE=2 SV=1 && PF01536:Adenosylmethionine decarboxylase	SAM_decarbox
Solyc10g077120.2	3228.13	3834.5	3716.64	8484.56	11900.4	6711.86	3593.09	9032.28	-1.32993	2.12297e-13	5.43921e-12	Solyc10g077120.2	10	60094160	60094744	+	585	protein_coding	- && sp|P80470|PSBY_SPIOL Photosystem II core complex proteins psbY, chloroplastic OS=Spinacia oleracea OX=3562 GN=PSBY PE=1 SV=2 && PF06298:Photosystem II protein Y (PsbY)	-
Solyc03g034370.1	1770.87	1526.21	1167.65	500.605	618.006	687.933	1488.24	602.181	1.30523	2.16721e-13	5.54631e-12	Solyc03g034370.1	3	6228723	6228914	+	192	protein_coding	- && sp|P82353|NLTP2_PRUAR Non-specific lipid-transfer protein 2 OS=Prunus armeniaca OX=36596 PE=1 SV=1 && -	-
Solyc04g063380.3	1114.96	1043.5	1043.64	596.57	597.024	593.668	1067.37	595.754	0.84132	2.33931e-13	5.98e-12	Solyc04g063380.3	4	55526189	55529708	+	1694	protein_coding	- && sp|O49286|SKP2B_ARATH F-box protein SKP2B OS=Arabidopsis thaliana OX=3702 GN=SKP2B PE=1 SV=1 && -	-
Solyc05g010180.3	176.098	317.824	291.913	681.653	815.424	743.088	261.945	746.722	-1.51231	2.37745e-13	6.07066e-12	Solyc05g010180.3	5	4377446	4382437	-	2157	protein_coding	- && sp|Q2VEX9|CRTSO_DAUCA Prolycopene isomerase, chloroplastic OS=Daucus carota OX=4039 GN=CRTISO PE=2 SV=1 && PF01593:Flavin containing amine oxidoreductase	Amino_oxidase
Solyc07g045340.3	249.307	303.723	318.624	104.87	113.492	97.2733	290.551	105.212	1.46489	2.46387e-13	6.28426e-12	Solyc07g045340.3	7	58569637	58573685	-	784	protein_coding	- && sp|O22633|NOI4_ARATH Protein NOI4 OS=Arabidopsis thaliana OX=3702 GN=NOI4 PE=1 SV=1 && -	-
Solyc07g056320.3	1115.95	1057.61	1315.51	515.445	605.607	596.676	1163.02	572.576	1.02265	2.52164e-13	6.42439e-12	Solyc07g056320.3	7	64297581	64301250	-	1881	protein_coding	- && sp|Q9SHJ5|GPAT1_ARATH Glycerol-3-phosphate acyltransferase 1 OS=Arabidopsis thaliana OX=3702 GN=GPAT1 PE=1 SV=1 && PF01553:Acyltransferase	Acyltransferase
Solyc06g036640.3	1432.53	1828.84	1489.14	823.129	687.627	807.268	1583.5	772.674	1.03501	2.57916e-13	6.56356e-12	Solyc06g036640.3	6	27088932	27091774	-	2011	protein_coding	- && - && -	-
Solyc06g007460.3	279.976	290.706	274.741	77.1683	118.26	92.2592	281.808	95.896	1.5537	2.66241e-13	6.76784e-12	Solyc06g007460.3	6	1468114	1471667	-	758	protein_coding	EPFL6 [Source:Projected from Arabidopsis thaliana (AT2G30370) UniProtKB/TrEMBL;Acc:A0A178VW02] && sp|Q1PEY6|EPFL6_ARATH EPIDERMAL PATTERNING FACTOR-like protein 6 OS=Arabidopsis thaliana OX=3702 GN=EPFL6 PE=1 SV=1 && PF17181:Epidermal patterning factor proteins	-
Solyc06g076490.3	949.741	817.882	766.032	1552.27	1619.4	1559.38	844.552	1577.02	-0.90099	2.74251e-13	6.96364e-12	Solyc06g076490.3	6	47663782	47669007	+	1792	protein_coding	- && - && -	-
Solyc03g045090.3	1954.88	2005.65	1826.84	1121.91	1150.18	1143.21	1929.13	1138.43	0.760697	2.74775e-13	6.96915e-12	Solyc03g045090.3	3	11518687	11523574	-	1597	protein_coding	- && - && PF03661:Uncharacterised protein family (UPF0121)	-
Solyc11g071620.2	3063.9	2743.27	2830.41	6869.96	6103.76	4761.38	2879.19	5911.7	-1.03789	2.76449e-13	7.00379e-12	Solyc11g071620.2	11	55304303	55343789	+	14460	protein_coding	- && sp|Q7G193|ALDO1_ARATH Indole-3-acetaldehyde oxidase OS=Arabidopsis thaliana OX=3702 GN=AAO1 PE=1 SV=2 && PF01315:Aldehyde oxidase and xanthine dehydrogenase, a/b hammerhead domain|PF00941:FAD binding domain in molybdopterin dehydrogenase|PF03450:CO dehydrogenase flavoprotein C-terminal domain|PF01799:[2Fe-2S] binding domain|PF02738:Molybdopterin-binding domain of aldehyde dehydrogenase|PF001…	Fer2
Solyc00g272810.1	533.24	480.533	675.406	1898.54	1196.91	1355.81	563.059	1483.75	-1.39715	2.87161e-13	7.26706e-12	Solyc00g272810.1	SL3.00SC0002612	810	1535	-	726	protein_coding	Tyramine N-feruloyltransferase 4/11, putative && sp|Q9ZV06|NATAL_ARATH Probable acetyltransferase NATA1-like OS=Arabidopsis thaliana OX=3702 GN=At2g39020 PE=2 SV=1 && PF00583:Acetyltransferase (GNAT) family	Acetyltransf_1
Solyc01g006430.3	1344.48	1225.74	1315.51	2228.98	2781.03	3328.35	1295.24	2779.45	-1.10142	2.90039e-13	7.33173e-12	Solyc01g006430.3	1	1033439	1038597	-	1319	protein_coding	- && sp|Q84VT2|FAD12_PUNGR Delta(12)-acyl-lipid-desaturase OS=Punica granatum OX=22663 GN=FAD12 PE=2 SV=2 && PF00487:Fatty acid desaturase|PF11960:Domain of unknown function (DUF3474)	-
Solyc03g111630.3	674.712	725.68	579.055	288.886	290.882	331.933	659.816	303.9	1.11808	2.92523e-13	7.38629e-12	Solyc03g111630.3	3	63745156	63750899	-	2118	protein_coding	- && sp|Q94BR1|MRF1_ARATH MA3 DOMAIN-CONTAINING TRANSLATION REGULATORY FACTOR 1 OS=Arabidopsis thaliana OX=3702 GN=MRF1 PE=1 SV=1 && PF02847:MA3 domain	-
Solyc01g112260.3	75.1878	63.9987	105.89	245.356	261.317	297.837	81.6921	268.17	-1.71062	2.96802e-13	7.48599e-12	Solyc01g112260.3	1	98249777	98250455	-	544	protein_coding	- && - && -	-
Solyc07g006850.2	135.536	202.843	282.373	33.6375	47.6856	18.0507	206.917	33.1246	2.64055	3.3541e-13	8.4504e-12	Solyc07g006850.2	7	1713292	1724152	+	2466	protein_coding	- && sp|P35694|XTH2_SOYBN Xyloglucan endotransglucosylase/hydrolase 2 OS=Glycine max OX=3847 PE=2 SV=1 && -	-
Solyc04g056390.3	3528.88	3195.6	3284.49	2089.48	1988.49	1906.36	3336.32	1994.78	0.742085	3.4118e-13	8.58623e-12	Solyc04g056390.3	4	54104178	54107994	-	1427	protein_coding	- && sp|O48965|IDI2_CAMAC Isopentenyl-diphosphate Delta-isomerase II OS=Camptotheca acuminata OX=16922 GN=IPI2 PE=2 SV=1 && PF00293:NUDIX domain	NUDIX
novel.294	18.797	26.0334	10.4936	183.027	82.0193	173.487	18.4413	146.178	-2.99583	3.64824e-13	9.17111e-12	-	2	52663612	52665750	-	2092	-	- && - && -	-
Solyc10g086180.2	1797.58	1564.17	1782.96	801.363	660.923	949.668	1714.9	803.985	1.09338	3.65283e-13	9.17248e-12	Solyc10g086180.2	10	65221133	65224831	+	2598	protein_coding	Phenylalanine ammonia-lyase [Source:UniProtKB/TrEMBL;Acc:K4D451] && sp|P35513|PAL2_TOBAC Phenylalanine ammonia-lyase OS=Nicotiana tabacum OX=4097 GN=PALA PE=2 SV=2 && PF00221:Aromatic amino acid lyase	-
Solyc08g006330.3	1072.42	1140.04	1260.18	505.551	612.283	620.744	1157.55	579.526	0.998208	3.67579e-13	9.21993e-12	Solyc08g006330.3	8	990129	995279	-	3480	protein_coding	- && sp|Q6VAA6|U74G1_STERE UDP-glycosyltransferase 74G1 OS=Stevia rebaudiana OX=55670 GN=UGT74G1 PE=1 SV=1 && PF00201:UDP-glucoronosyl and UDP-glucosyl transferase	UDPGT
Solyc01g107080.3	99.9207	129.082	89.6725	17.8081	20.9817	13.0366	106.225	17.2755	2.61604	3.72555e-13	9.33444e-12	Solyc01g107080.3	1	94619460	94622992	-	2159	protein_coding	- && sp|Q9SND9|Y3028_ARATH Uncharacterized acetyltransferase At3g50280 OS=Arabidopsis thaliana OX=3702 GN=At3g50280 PE=3 SV=1 && PF02458:Transferase family	-
Solyc09g008230.3	1836.17	2016.5	2211.29	934.924	1174.97	967.719	2021.32	1025.87	0.978301	3.7377e-13	9.35454e-12	Solyc09g008230.3	9	1681113	1684836	+	868	protein_coding	- && sp|Q9P370|BUD20_SCHPO Zinc finger protein bud20 OS=Schizosaccharomyces pombe (strain 972 / ATCC 24843) OX=284812 GN=bud20 PE=3 SV=1 && PF12171:Zinc-finger double-stranded RNA-binding	-
Solyc06g054010.3	678.669	525.006	682.083	233.484	293.743	274.772	628.586	267.333	1.23394	3.76081e-13	9.40203e-12	Solyc06g054010.3	6	36966775	36972044	+	2703	protein_coding	Inositol-1,4,5-triphosphate-5-phosphatase [Source:UniProtKB/TrEMBL;Acc:A8IDW6] && sp|Q0WQ41|IP5P7_ARATH Type IV inositol polyphosphate 5-phosphatase 7 OS=Arabidopsis thaliana OX=3702 GN=IP5P7 PE=1 SV=1 && PF03372:Endonuclease/Exonuclease/phosphatase family	Exo_endo_phos
Solyc07g054270.3	362.089	372.06	424.513	145.433	119.214	174.49	386.221	146.379	1.40112	4.01012e-13	1.00143e-11	Solyc07g054270.3	7	62735540	62738112	-	1623	protein_coding	- && - && PF05623:Protein of unknown function (DUF789)	-
Solyc01g081545.1	48.4764	48.8126	35.2966	226.558	137.335	196.552	44.1952	186.815	-2.08186	4.12008e-13	1.02776e-11	Solyc01g081545.1	1	80593887	80597638	-	2723	protein_coding	- && sp|F4IRU3|MYO12_ARATH Myosin-12 OS=Arabidopsis thaliana OX=3702 GN=XI-F PE=2 SV=1 && PF02736:Myosin N-terminal SH3-like domain|PF00063:Myosin head (motor domain)	Myosin_head
Solyc02g024060.2	1111.99	1147.64	980.674	2085.52	1878.81	1878.28	1080.1	1947.54	-0.850871	4.29342e-13	1.06982e-11	Solyc02g024060.2	1	91320127	91327523	+	3983	protein_coding	- && sp|Q8GZ99|HPCA1_ARATH Leucine-rich repeat receptor protein kinase HPCA1 OS=Arabidopsis thaliana OX=3702 GN=HPCA1 PE=1 SV=1 && -	-
Solyc09g089780.3	0.989314	6.50834	17.1713	113.774	98.2324	107.301	8.223	106.436	-3.67997	4.35644e-13	1.08433e-11	Solyc09g089780.3	9	69937926	69940178	-	2092	protein_coding	- && sp|O04847|DV4H_CATRO Deacetoxyvindoline 4-hydroxylase OS=Catharanthus roseus OX=4058 GN=D4H PE=1 SV=2 && PF14226:non-haem dioxygenase in morphine synthesis N-terminal|PF03171:2OG-Fe(II) oxygenase superfamily	2OG-FeII_Oxy
Solyc08g007420.3	244.36	224.538	211.78	72.2216	58.1765	86.2423	226.893	72.2135	1.6531	4.37032e-13	1.0866e-11	Solyc08g007420.3	8	1979856	1982985	+	1149	protein_coding	L-lactate dehydrogenase [Source:UniProtKB/TrEMBL;Acc:K4CIM9] && sp|P22989|LDHB_HORVU L-lactate dehydrogenase B (Fragment) OS=Hordeum vulgare OX=4513 PE=1 SV=1 && PF00056:lactate/malate dehydrogenase, NAD binding domain|PF02866:lactate/malate dehydrogenase, alpha/beta C-terminal domain	-
Solyc10g009570.3	564.898	464.262	667.774	1375.18	1759.6	1151.23	565.645	1428.67	-1.33606	4.47639e-13	1.11175e-11	Solyc10g009570.3	10	3682801	3687911	-	1983	protein_coding	- && sp|Q9M158|STR4_ARATH Rhodanese-like domain-containing protein 4, chloroplastic OS=Arabidopsis thaliana OX=3702 GN=STR4 PE=1 SV=2 && -	-
Solyc09g097830.3	1860.9	2405.92	1887.89	1098.16	906.981	1012.85	2051.57	1006	1.0279	4.48242e-13	1.11203e-11	Solyc09g097830.3	9	72328235	72339291	+	2985	protein_coding	- && sp|Q9M8Y0|SEC_ARATH Probable UDP-N-acetylglucosamine--peptide N-acetylglucosaminyltransferase SEC OS=Arabidopsis thaliana OX=3702 GN=SEC PE=1 SV=1 && PF13844:Glycosyl transferase family 41|PF13414:TPR repeat|PF00515:Tetratricopeptide repeat	TPR_1
Solyc12g005940.2	209.734	198.504	294.775	614.378	673.321	530.49	234.338	606.063	-1.36927	4.55667e-13	1.12922e-11	Solyc12g005940.2	12	563513	566260	-	1189	protein_coding	- && sp|P07920|ACCO2_SOLLC 1-aminocyclopropane-1-carboxylate oxidase 2 OS=Solanum lycopersicum OX=4081 GN=ACO2 PE=2 SV=1 && PF03171:2OG-Fe(II) oxygenase superfamily|PF14226:non-haem dioxygenase in morphine synthesis N-terminal	2OG-FeII_Oxy
Solyc12g009990.2	1566.08	1725.8	1618.87	2749.37	2619.85	2825.94	1636.92	2731.72	-0.738994	4.66126e-13	1.15388e-11	Solyc12g009990.2	12	3131434	3136533	+	2237	protein_coding	- && sp|Q9U5L1|SRPRA_DROME Signal recognition particle receptor subunit alpha homolog OS=Drosophila melanogaster OX=7227 GN=SrpRalpha PE=1 SV=2 && PF02881:SRP54-type protein, helical bundle domain|PF04086:Signal recognition particle, alpha subunit, N-terminal|PF00448:SRP54-type protein, GTPase domain	-
Solyc12g056410.2	1265.33	1394.95	1431.9	2643.51	2342.32	2287.43	1364.06	2424.42	-0.829734	5.03706e-13	1.24555e-11	Solyc12g056410.2	12	63292522	63295015	+	1380	protein_coding	- && sp|Q9LEX0|P2A13_ARATH F-box protein PP2-A13 OS=Arabidopsis thaliana OX=3702 GN=PP2A13 PE=1 SV=1 && PF14299:Phloem protein 2	-
Solyc07g053410.3	401.661	366.637	352.012	776.63	693.349	885.488	373.437	785.156	-1.0719	5.06325e-13	1.25066e-11	Solyc07g053410.3	7	61978725	61981441	+	1768	protein_coding	- && sp|Q8LPR5|TCP4_ARATH Transcription factor TCP4 OS=Arabidopsis thaliana OX=3702 GN=TCP4 PE=1 SV=1 && PF03634:TCP family transcription factor	TCP
Solyc05g005560.3	298.773	171.386	368.23	749.918	1184.51	954.682	279.463	963.037	-1.78321	5.09036e-13	1.25599e-11	Solyc05g005560.3	5	403117	410780	+	3603	protein_coding	- && sp|Q40161|GP1_SOLLC Polygalacturonase-1 non-catalytic subunit beta OS=Solanum lycopersicum OX=4081 GN=GP1 PE=1 SV=1 && PF03181:BURP domain	-
Solyc04g079730.1	116.739	59.6598	98.2582	538.199	320.447	297.837	91.5523	385.495	-2.07105	5.21727e-13	1.28591e-11	AOS1	4	64179832	64181436	-	1605	protein_coding	Allene oxide synthase 1, chloroplastic [Source:UniProtKB/Swiss-Prot;Acc:K4BV52] && sp|K4BV52|AOS1_SOLLC Allene oxide synthase 1, chloroplastic OS=Solanum lycopersicum OX=4081 GN=AOS1 PE=2 SV=1 && PF00067:Cytochrome P450	p450
Solyc02g067470.3	765.729	1084.72	714.518	351.215	319.494	368.034	854.99	346.247	1.30353	5.31569e-13	1.30874e-11	Solyc02g067470.3	2	38229717	38233291	-	1391	protein_coding	- && sp|Q9FM19|HIR1_ARATH Hypersensitive-induced response protein 1 OS=Arabidopsis thaliana OX=3702 GN=HIR1 PE=1 SV=1 && PF01145:SPFH domain / Band 7 family	-
Solyc02g077260.3	132.568	98.7099	119.245	24.7334	14.3057	25.0704	116.841	21.3699	2.45502	5.36121e-13	1.31852e-11	Solyc02g077260.3	2	42817672	42823881	-	2397	protein_coding	- && sp|Q9LKA0|IQD10_ARATH Protein IQ-DOMAIN 10 OS=Arabidopsis thaliana OX=3702 GN=IQD10 PE=1 SV=1 && PF00612:IQ calmodulin-binding motif	IQ
Solyc04g080920.2	241.393	229.961	188.885	15.8294	40.0559	59.1662	220.08	38.3505	2.52117	5.52677e-13	1.35777e-11	Solyc04g080920.2	4	65059598	65060455	-	603	protein_coding	Fe(3+)-Zn(2+) purple acid phosphatase 12 [Source:Projected from Arabidopsis thaliana (AT2G27190) UniProtKB/Swiss-Prot;Acc:Q38924] && sp|Q9SDZ9|PPAF2_IPOBA Purple acid phosphatase 2 OS=Ipomoea batatas OX=4120 GN=PAP2 PE=1 SV=1 && PF00149:Calcineurin-like phosphoesterase|PF14008:Iron/zinc purple acid phosphatase-like protein C	Metallophos
Solyc02g071080.2	42.5405	40.1348	43.8823	139.497	204.094	153.431	42.1859	165.674	-1.97303	5.86256e-13	1.4387e-11	Solyc02g071080.2	2	41141123	41142703	-	1267	protein_coding	- && sp|O49725|PUP10_ARATH Probable purine permease 10 OS=Arabidopsis thaliana OX=3702 GN=PUP10 PE=2 SV=2 && PF16913:Purine nucleobase transmembrane transport	-
Solyc06g034410.3	47.4871	137.76	105.89	0	0	0	97.0456	0	9.06864	6.05326e-13	1.4839e-11	Solyc06g034410.3	6	24355945	24357494	-	1478	protein_coding	- && - && PF07279:Protein of unknown function (DUF1442)	-
Solyc11g072990.2	1053.62	1085.81	985.444	293.833	527.403	358.006	1041.62	393.081	1.40525	6.28986e-13	1.54024e-11	Solyc11g072990.2	11	56418139	56423406	-	2718	protein_coding	- && sp|Q9LQP8|KCS3_ARATH 3-ketoacyl-CoA synthase 3 OS=Arabidopsis thaliana OX=3702 GN=KCS3 PE=2 SV=3 && PF08392:FAE1/Type III polyketide synthase-like protein|PF08541:3-Oxoacyl-[acyl-carrier-protein (ACP)] synthase III C terminal	-
Solyc03g083100.3	750.889	737.612	891.001	1505.77	1842.57	1465.12	793.168	1604.49	-1.0161	6.32745e-13	1.54777e-11	Solyc03g083100.3	3	54347779	54350875	-	1862	nontranslating_CDS	- && sp|Q9ASW3|IQD21_ARATH Protein IQ-DOMAIN 21 OS=Arabidopsis thaliana OX=3702 GN=IQD21 PE=1 SV=1 && PF00612:IQ calmodulin-binding motif	IQ
Solyc06g062670.3	2726.55	2977.57	2467.9	1463.23	1360.95	1616.54	2724.01	1480.24	0.879819	6.344e-13	1.55015e-11	Solyc06g062670.3	6	39669908	39673288	-	2224	protein_coding	- && sp|Q8H1F5|IDD7_ARATH Protein indeterminate-domain 7 OS=Arabidopsis thaliana OX=3702 GN=IDD7 PE=2 SV=1 && -	-
Solyc07g019650.3	1372.18	1176.93	1373.71	651.973	751.525	633.781	1307.6	679.093	0.945326	6.41077e-13	1.56478e-11	Solyc07g019650.3	7	12619458	12625703	-	3378	protein_coding	- && sp|Q66GI4|PRRP1_ARATH Proteinaceous RNase P 1, chloroplastic/mitochondrial OS=Arabidopsis thaliana OX=3702 GN=PRORP1 PE=1 SV=1 && PF16953:Protein-only RNase P|PF17177:Pentacotripeptide-repeat region of PRORP	-
Solyc05g013440.3	3155.91	3160.89	2789.39	5738.16	5431.39	4826.56	3035.39	5332.04	-0.812938	6.43078e-13	1.56798e-11	Solyc05g013440.3	5	6493848	6511743	-	4195	protein_coding	Amine oxidase [Source:UniProtKB/TrEMBL;Acc:K4BY65] && sp|Q07121|AMO1_ARTS1 Primary amine oxidase OS=Arthrobacter sp. (strain P1) OX=47915 GN=maoI PE=1 SV=1 && PF02728:Copper amine oxidase, N3 domain|PF01179:Copper amine oxidase, enzyme domain	-
Solyc02g078140.3	1434.5	1616.24	1505.35	2476.31	2624.62	2880.09	1518.7	2660.34	-0.808962	6.46846e-13	1.57547e-11	Solyc02g078140.3	2	43482195	43488082	-	5032	protein_coding	- && sp|Q2MHE4|HT1_ARATH Serine/threonine/tyrosine-protein kinase HT1 OS=Arabidopsis thaliana OX=3702 GN=HT1 PE=1 SV=1 && PF07714:Protein tyrosine kinase	Pkinase_Tyr
Solyc02g071210.3	1517.61	1713.86	1389.92	856.766	710.516	806.265	1540.46	791.182	0.961112	6.60336e-13	1.60661e-11	Solyc02g071210.3	2	41252297	41258436	-	2936	protein_coding	- && sp|F4I1G5|CRIM2_ARATH Cold-regulated 413 inner membrane protein 2, chloroplastic OS=Arabidopsis thaliana OX=3702 GN=COR413IM2 PE=1 SV=1 && -	-
Solyc11g020670.1	1668.97	2129.31	2148.32	915.137	956.574	628.767	1982.2	833.492	1.24959	7.1232e-13	1.73123e-11	Solyc11g020670.1	11	11841566	11842690	-	1125	protein_coding	- && sp|Q9C7G4|TCP22_ARATH Transcription factor TCP22 OS=Arabidopsis thaliana OX=3702 GN=TCP22 PE=2 SV=1 && PF03634:TCP family transcription factor	TCP
Solyc02g032660.3	1203.99	1473.06	1111.37	3067.93	3182.54	2241.3	1262.81	2830.59	-1.16493	7.3918e-13	1.79459e-11	Solyc02g032660.3	2	29397971	29404514	-	1828	protein_coding	Protein DETOXIFICATION [Source:UniProtKB/TrEMBL;Acc:K4B5L0] && sp|Q9LVD9|DTX40_ARATH Protein DETOXIFICATION 40 OS=Arabidopsis thaliana OX=3702 GN=DTX40 PE=1 SV=1 && PF01554:MatE	MatE
Solyc09g075430.3	1825.28	2859.33	2449.78	4879.41	5709.88	5079.27	2378.13	5222.85	-1.13523	8.18973e-13	1.98619e-11	Solyc09g075430.3	9	67557023	67560438	+	2156	protein_coding	Ribosomal protein L19 [Source:UniProtKB/TrEMBL;Acc:K4CVC0] && sp|Q9SRX2|RL191_ARATH 60S ribosomal protein L19-1 OS=Arabidopsis thaliana OX=3702 GN=RPL19A PE=2 SV=1 && -	-
Solyc07g066460.3	805.301	791.848	905.311	395.735	458.736	359.009	834.153	404.493	1.04404	8.3054e-13	2.01209e-11	Solyc07g066460.3	7	68015474	68019243	-	1164	protein_coding	Protein Iojap, chloroplastic [Source:Projected from Arabidopsis thaliana (AT3G12930) UniProtKB/Swiss-Prot;Acc:Q9LDY9] && sp|Q9LDY9|IOJAC_ARATH Protein Iojap, chloroplastic OS=Arabidopsis thaliana OX=3702 GN=IJ PE=2 SV=1 && PF02410:Ribosomal silencing factor during starvation	DUF143
Solyc01g010520.3	1409.77	1450.28	1337.46	696.493	602.746	813.285	1399.17	704.175	0.990783	8.4873e-13	2.05396e-11	Solyc01g010520.3	1	5481931	5489694	+	1796	protein_coding	- && - && PF09713:Plant protein 1589 of unknown function (A_thal_3526)	-
Solyc07g042260.3	653.936	471.855	606.72	1273.28	1117.75	1249.51	577.504	1213.51	-1.07025	8.64192e-13	2.08916e-11	Solyc07g042260.3	7	55485151	55493196	-	3832	protein_coding	Similar to Auxin response factor 1 [Source: Projected from Oryza sativa (Os06g0196700)] && sp|Q8RYC8|ARFS_ARATH Auxin response factor 19 OS=Arabidopsis thaliana OX=3702 GN=ARF19 PE=1 SV=2 && PF02309:AUX/IAA family|PF06507:Auxin response factor|PF02362:B3 DNA binding domain	Auxin_resp
Solyc08g076880.3	2800.75	3389.76	4115.4	1269.32	1788.21	1281.6	3435.3	1446.38	1.2479	9.00311e-13	2.17415e-11	Solyc08g076880.3	8	60931820	60932718	-	715	protein_coding	- && - && -	-
Solyc07g045210.1	756.825	778.832	712.61	1354.4	1288.47	1274.58	749.422	1305.82	-0.80147	9.21241e-13	2.22234e-11	Solyc07g045210.1	7	58451247	58452995	-	1749	protein_coding	- && - && -	-
Solyc09g098095.1	393.747	487.041	397.803	886.446	935.592	798.243	426.197	873.427	-1.03644	9.32036e-13	2.24599e-11	Solyc09g098095.1	9	72489806	72500958	+	2666	protein_coding	- && sp|A2XRZ0|AKR2_ORYSI Probable aldo-keto reductase 2 OS=Oryza sativa subsp. indica OX=39946 GN=OsI_15387 PE=3 SV=1 && -	-
Solyc01g079240.3	534.229	465.347	559.976	930.966	1240.78	1357.81	519.851	1176.52	-1.17777	9.3866e-13	2.25955e-11	Solyc01g079240.3	1	78193435	78198933	+	2554	protein_coding	- && sp|O22898|LACS1_ARATH Long chain acyl-CoA synthetase 1 OS=Arabidopsis thaliana OX=3702 GN=LACS1 PE=2 SV=1 && PF00501:AMP-binding enzyme	AMP-binding
Solyc03g082940.3	1910.36	1952.5	1678.02	3411.23	2986.07	3350.41	1846.96	3249.24	-0.815132	9.77992e-13	2.35174e-11	Solyc03g082940.3	3	54233744	54239042	+	3553	protein_coding	- && sp|Q9FJD4|IMB1_ARATH Importin subunit beta-1 OS=Arabidopsis thaliana OX=3702 GN=KPNB1 PE=1 SV=1 && PF13513:HEAT-like repeat|PF03810:Importin-beta N-terminal domain	-
Solyc01g095305.1	47.4871	91.1168	78.225	6.92536	1.90742	3.00845	72.2763	3.94708	4.19874	9.98959e-13	2.39962e-11	Solyc01g095305.1	1	86503728	86504537	+	264	protein_coding	- && - && -	-
Solyc09g011590.3	3625.83	3434.24	4347.21	1008.13	1575.53	1835.16	3802.43	1472.94	1.3683	1.02263e-12	2.45341e-11	Solyc09g011590.3	9	4866430	4875275	+	1497	protein_coding	- && sp|P32111|GSTX1_SOLTU Probable glutathione S-transferase OS=Solanum tuberosum OX=4113 GN=PRP1 PE=2 SV=1 && PF00043:Glutathione S-transferase, C-terminal domain|PF02798:Glutathione S-transferase, N-terminal domain	GST_N
Solyc07g045140.3	100.91	118.235	95.3963	21.7654	20.028	20.0563	104.847	20.6166	2.34538	1.02351e-12	2.45341e-11	Solyc07g045140.3	7	58373784	58375683	+	846	protein_coding	- && sp|Q8GUM4|Y3739_ARATH Uncharacterized membrane protein At3g27390 OS=Arabidopsis thaliana OX=3702 GN=At3g27390 PE=1 SV=2 && -	-
Solyc09g011810.3	610.406	517.413	511.324	1162.47	1528.8	1042.93	546.381	1244.73	-1.18794	1.02706e-12	2.45931e-11	Solyc09g011810.3	9	5090255	5092960	+	1579	protein_coding	Fructose-1,6-bisphosphatase 1, chloroplastic [Source:Projected from Arabidopsis thaliana (AT3G54050) UniProtKB/Swiss-Prot;Acc:P25851] && sp|P25851|F16P1_ARATH Fructose-1,6-bisphosphatase 1, chloroplastic OS=Arabidopsis thaliana OX=3702 GN=CFBP1 PE=1 SV=2 && PF00316:Fructose-1-6-bisphosphatase, N-terminal domain	-
Solyc02g093960.3	52.4336	60.7445	92.5344	0.989337	3.81485	5.01409	68.5709	3.27276	4.39062	1.07638e-12	2.57468e-11	Solyc02g093960.3	2	55277955	55282005	-	2919	protein_coding	- && - && PF03097:BRO1-like domain	-
Solyc03g120640.3	2806.68	3192.34	3481.01	6634.5	9282.48	5826.37	3160.01	7247.78	-1.19763	1.07816e-12	2.57624e-11	Solyc03g120640.3	3	70461508	70463014	+	541	protein_coding	- && sp|Q9SUI7|PSAH1_ARATH Photosystem I reaction center subunit VI-1, chloroplastic OS=Arabidopsis thaliana OX=3702 GN=PSAH1 PE=2 SV=1 && PF03244:Photosystem I reaction centre subunit VI	-
Solyc06g005960.3	1041.75	1070.62	948.239	518.413	514.051	590.659	1020.2	541.041	0.914968	1.10061e-12	2.62712e-11	Solyc06g005960.3	6	941679	956008	+	5552	protein_coding	- && sp|A7LXU3|BGH3B_BACO1 Beta-glucosidase BoGH3B OS=Bacteroides ovatus (strain ATCC 8483 / DSM 1896 / JCM 5824 / NCTC 11153) OX=411476 GN=BACOVA_02659 PE=1 SV=1 && PF01915:Glycosyl hydrolase family 3 C-terminal domain|PF00933:Glycosyl hydrolase family 3 N terminal domain	Glyco_hydro_3
Solyc10g017850.3	4106.64	3709.76	4304.28	2403.1	2307.98	1946.47	4040.23	2219.18	0.864458	1.12725e-12	2.68787e-11	Solyc10g017850.3	10	6114548	6117755	+	1258	protein_coding	- && sp|Q9LQ73|PX11C_ARATH Peroxisomal membrane protein 11C OS=Arabidopsis thaliana OX=3702 GN=PEX11C PE=1 SV=1 && PF05648:Peroxisomal biogenesis factor 11 (PEX11)	-
Solyc09g092415.1	157.301	147.522	140.233	41.5522	41.0096	24.0676	148.352	35.5431	2.05942	1.16318e-12	2.77064e-11	Solyc09g092415.1	9	71995444	71996293	-	329	protein_coding	- && - && -	-
Solyc05g012660.2	125.643	73.7612	76.317	4.94669	11.4445	13.0366	91.907	9.80929	3.22818	1.17625e-12	2.79883e-11	Solyc05g012660.2	5	5870250	5873184	+	2052	protein_coding	- && sp|Q9SS43|MUC21_ARATH Xylan glycosyltransferase MUCI21 OS=Arabidopsis thaliana OX=3702 GN=MUCI21 PE=1 SV=1 && PF04577:Protein of unknown function (DUF563)	-
Solyc04g009180.2	440.245	368.806	360.598	811.257	851.665	728.045	389.883	796.989	-1.03148	1.18088e-12	2.80691e-11	Solyc04g009180.2	4	2686905	2688461	+	798	protein_coding	- && sp|Q9FMX2|TCP7_ARATH Transcription factor TCP7 OS=Arabidopsis thaliana OX=3702 GN=TCP7 PE=1 SV=1 && PF03634:TCP family transcription factor	TCP
Solyc03g097585.1	2074.59	1662.88	2040.53	4122.57	3702.31	3303.28	1926	3709.39	-0.945295	1.18291e-12	2.8088e-11	Solyc03g097585.1	3	61358847	61388027	-	2682	protein_coding	- && sp|B8BKP4|SWT14_ORYSI Bidirectional sugar transporter SWEET14 OS=Oryza sativa subsp. indica OX=39946 GN=SWEET14 PE=2 SV=1 && PF03083:Sugar efflux transporter for intercellular exchange	-
Solyc04g081570.3	7357.52	8305.73	6408.72	12902.9	15161.2	18834.9	7357.33	15633	-1.0874	1.24513e-12	2.95345e-11	Solyc04g081570.3	4	65603136	65608754	-	2955	protein_coding	Endoplasmin homolog [Source:Projected from Arabidopsis thaliana (AT4G24190) UniProtKB/Swiss-Prot;Acc:Q9STX5] && sp|P35016|ENPL_CATRO Endoplasmin homolog OS=Catharanthus roseus OX=4058 GN=HSP90 PE=2 SV=1 && PF00183:Hsp90 protein|PF02518:Histidine kinase-, DNA gyrase B-, and HSP90-like ATPase	HATPase_c
Solyc09g098100.3	464.977	502.227	475.073	908.212	857.387	862.423	480.759	876.007	-0.866013	1.26535e-12	2.99828e-11	Solyc09g098100.3	9	72491529	72503835	-	4902	protein_coding	- && sp|Q6L400|R1B16_SOLDE Putative late blight resistance protein homolog R1B-16 OS=Solanum demissum OX=50514 GN=R1B-16 PE=3 SV=1 && PF00931:NB-ARC domain	NB-ARC
Solyc11g066330.1	652.947	653.004	493.199	269.1	274.669	229.645	599.717	257.805	1.2171	1.2867e-12	3.04569e-11	Solyc11g066330.1	11	52371985	52373652	+	1668	protein_coding	- && - && PF06813:Nodulin-like	-
Solyc03g095510.3	574.791	680.122	621.03	275.036	267.993	331.933	625.314	291.654	1.10035	1.30924e-12	3.0958e-11	Solyc03g095510.3	3	58048434	58055145	-	4541	protein_coding	Non-specific serine/threonine protein kinase [Source:UniProtKB/TrEMBL;Acc:K4BIX5] && sp|Q39030|KPK2_ARATH Serine/threonine-protein kinase AtPK2/AtPK19 OS=Arabidopsis thaliana OX=3702 GN=ATPK2 PE=1 SV=2 && PF00069:Protein kinase domain	Pkinase
Solyc03g112390.3	31.658	9.76251	28.6189	150.379	122.075	146.411	23.3465	139.622	-2.5687	1.34305e-12	3.17246e-11	Solyc03g112390.3	3	64276598	64279415	-	2491	protein_coding	- && sp|Q8LPH6|MYB86_ARATH Transcription factor MYB86 OS=Arabidopsis thaliana OX=3702 GN=MYB86 PE=2 SV=1 && PF00249:Myb-like DNA-binding domain	Myb_DNA-binding
Solyc05g052050.1	205.777	366.637	320.532	771.683	1097.72	763.144	297.648	877.517	-1.56085	1.35692e-12	3.20189e-11	Solyc05g052050.1	5	63247063	63247767	+	705	protein_coding	- && sp|Q40476|ERF1_TOBAC Ethylene-responsive transcription factor 1 OS=Nicotiana tabacum OX=4097 GN=ERF1 PE=2 SV=1 && PF00847:AP2 domain	AP2
novel.210	2.96794	0	0	62.3282	123.029	94.2648	0.989314	93.2073	-6.53571	1.36835e-12	3.2255e-11	-	12	35281090	35295328	+	8942	-	- && P04323.1 RecName: Full=Retrovirus-related Pol polyprotein from transposon 17.6; Includes: RecName: Full=Protease; Includes: RecName: Full=Reverse transcriptase; Includes: RecName: Full=Endonuclease && -	-
Solyc06g068160.3	70.2413	55.3209	139.279	3.95735	0	0	88.2803	1.31912	6.0758	1.37687e-12	3.24222e-11	Solyc06g068160.3	6	42356630	42358264	-	1216	protein_coding	SNF4 [Source:UniProtKB/TrEMBL;Acc:Q9M727] && sp|Q9XI37|PV42A_ARATH SNF1-related protein kinase regulatory subunit gamma-like PV42a OS=Arabidopsis thaliana OX=3702 GN=PV42A PE=2 SV=1 && PF00571:CBS domain	CBS
Solyc12g006850.2	54.4122	80.2696	39.1125	229.526	190.742	276.778	57.9314	232.349	-2.00971	1.43366e-12	3.37244e-11	Solyc12g006850.2	12	1256444	1264960	-	4605	protein_coding	Potassium channel AKT1 [Source:Projected from Arabidopsis thaliana (AT2G26650) UniProtKB/Swiss-Prot;Acc:Q38998] && sp|Q38998|AKT1_ARATH Potassium channel AKT1 OS=Arabidopsis thaliana OX=3702 GN=AKT1 PE=1 SV=2 && PF00520:Ion transport protein|PF12796:Ankyrin repeats (3 copies)|PF00027:Cyclic nucleotide-binding domain|PF11834:KHA, dimerisation domain of potassium ion channel	Ion_trans
Solyc05g045650.3	546.101	521.752	446.455	978.455	937.499	1144.21	504.769	1020.06	-1.01526	1.43557e-12	3.37343e-11	Solyc05g045650.3	5	58235406	58240241	+	2784	protein_coding	- && sp|Q8GXJ4|GLR34_ARATH Glutamate receptor 3.4 OS=Arabidopsis thaliana OX=3702 GN=GLR3.4 PE=1 SV=2 && PF01094:Receptor family ligand binding region|PF00497:Bacterial extracellular solute-binding proteins, family 3|PF00060:Ligand-gated ion channel	ANF_receptor
Solyc12g087980.2	18.797	22.7792	20.9872	108.827	102.047	99.2789	20.8544	103.384	-2.31159	1.47728e-12	3.46786e-11	Solyc12g087980.2	12	64457168	64461958	-	1249	protein_coding	VC2 [Source:Projected from Arabidopsis thaliana (AT4G24510) UniProtKB/TrEMBL;Acc:A0A178V1H6] && sp|Q39048|CER2_ARATH Protein ECERIFERUM 2 OS=Arabidopsis thaliana OX=3702 GN=CER2 PE=1 SV=1 && PF02458:Transferase family	-
Solyc03g119640.3	586.663	698.562	544.713	231.505	270.854	299.842	609.979	267.401	1.18914	1.52787e-12	3.58292e-11	Solyc03g119640.3	3	69680470	69684905	+	2561	protein_coding	Aluminum-activated malate transporter-like [Source:UniProtKB/TrEMBL;Acc:K4BMB3] && sp|Q9LS46|ALMT9_ARATH Aluminum-activated malate transporter 9 OS=Arabidopsis thaliana OX=3702 GN=ALMT9 PE=2 SV=1 && PF11744:Aluminium activated malate transporter	-
Solyc01g094010.3	199.841	165.963	179.345	502.583	389.115	674.896	181.716	522.198	-1.52195	1.53257e-12	3.59022e-11	Solyc01g094010.3	1	85458496	85460479	-	1126	protein_coding	Probable carboxylesterase 8 [Source:Projected from Arabidopsis thaliana (AT2G45600) UniProtKB/Swiss-Prot;Acc:O64640] && sp|O64640|CXE8_ARATH Probable carboxylesterase 8 OS=Arabidopsis thaliana OX=3702 GN=CXE8 PE=2 SV=1 && PF07859:alpha/beta hydrolase fold	Abhydrolase_3
Solyc01g090700.3	1072.42	1235.5	1069.39	597.56	517.866	628.767	1125.77	581.397	0.95325	1.55707e-12	3.64386e-11	Solyc01g090700.3	1	84213891	84222407	-	1776	protein_coding	- && sp|Q5XF59|HIBC4_ARATH 3-hydroxyisobutyryl-CoA hydrolase-like protein 1, mitochondrial OS=Arabidopsis thaliana OX=3702 GN=At3g60510 PE=1 SV=1 && -	-
Solyc09g091510.3	187.97	266.842	298.59	528.306	1004.26	1056.97	251.134	863.178	-1.7812	1.56234e-12	3.65155e-11	Solyc09g091510.3	9	71250708	71252868	+	1452	protein_coding	- && sp|Q43163|CHSB_SOLTU Chalcone synthase 1B OS=Solanum tuberosum OX=4113 GN=CHS1B PE=2 SV=1 && PF02797:Chalcone and stilbene synthases, C-terminal domain|PF00195:Chalcone and stilbene synthases, N-terminal domain	Chal_sti_synt_N
Solyc02g078390.3	2731.49	3510.17	2574.75	6450.48	5807.16	9467.6	2938.8	7241.74	-1.30123	1.56357e-12	3.65155e-11	Solyc02g078390.3	2	43654388	43665978	-	4135	protein_coding	- && sp|Q94AP0|ALN_ARATH Allantoinase OS=Arabidopsis thaliana OX=3702 GN=ALN PE=1 SV=1 && PF00488:MutS domain V|PF01979:Amidohydrolase family|PF01713:Smr domain	Amidohydro_1
Solyc06g082210.1	15.829	10.8472	12.4015	74.2003	89.649	100.282	13.0259	88.0437	-2.7532	1.5807e-12	3.68433e-11	Solyc06g082210.1	6	48172643	48173311	+	669	protein_coding	LSH6 [Source:Projected from Arabidopsis thaliana (AT1G07090) UniProtKB/TrEMBL;Acc:A0A178WE41] && sp|Q9LMK2|LSH6_ARATH Protein LIGHT-DEPENDENT SHORT HYPOCOTYLS 6 OS=Arabidopsis thaliana OX=3702 GN=LSH6 PE=1 SV=1 && PF04852:Protein of unknown function (DUF640)	-
novel.142	159.279	178.979	149.772	33.6375	43.8708	53.1493	162.677	43.5525	1.90084	1.58086e-12	3.68433e-11	-	10	64758018	64759091	-	955	-	- && - && -	-
Solyc12g049350.2	9.89314	2.16945	12.4015	106.848	120.168	60.169	8.1547	95.7284	-3.53251	1.60463e-12	3.73591e-11	Solyc12g049350.2	12	61798564	61801300	-	1095	protein_coding	- && sp|O22264|MYB12_ARATH Transcription factor MYB12 OS=Arabidopsis thaliana OX=3702 GN=MYB12 PE=1 SV=1 && PF00249:Myb-like DNA-binding domain	Myb_DNA-binding
Solyc07g018010.3	234.467	167.047	269.018	560.954	630.404	525.476	223.511	572.278	-1.35413	1.60669e-12	3.73687e-11	Solyc07g018010.3	7	8842074	8845587	-	1132	protein_coding	- && sp|Q2HIV9|BH035_ARATH Transcription factor bHLH35 OS=Arabidopsis thaliana OX=3702 GN=BHLH35 PE=2 SV=1 && PF00010:Helix-loop-helix DNA-binding domain	HLH
Solyc00g009120.3	681.637	534.769	573.332	1356.38	1065.3	1410.96	596.579	1277.55	-1.09805	1.62533e-12	3.77636e-11	Solyc00g009120.3	SL3.00SC0000019	89952	94988	+	603	protein_coding	Short-chain dehydrogenase/reductase family protein && sp|A0PJE2|DHR12_HUMAN Dehydrogenase/reductase SDR family member 12 OS=Homo sapiens OX=9606 GN=DHRS12 PE=2 SV=2 && -	-
Solyc09g018010.3	180.055	114.981	257.57	529.295	663.784	632.778	184.202	608.619	-1.7214	1.62985e-12	3.78299e-11	Solyc09g018010.3	9	12597598	12606262	+	1539	protein_coding	- && sp|Q42952|NLTP1_TOBAC Non-specific lipid-transfer protein 1 OS=Nicotiana tabacum OX=4097 GN=LTP1 PE=1 SV=1 && PF00234:Protease inhibitor/seed storage/LTP family	-
Solyc05g053930.3	301.741	269.012	368.23	730.131	674.275	1021.87	312.994	808.759	-1.36829	1.67584e-12	3.88575e-11	Solyc05g053930.3	5	64802341	64805624	+	1912	protein_coding	- && sp|P43293|PBL11_ARATH Probable serine/threonine-protein kinase PBL11 OS=Arabidopsis thaliana OX=3702 GN=PBL11 PE=1 SV=2 && PF07714:Protein tyrosine kinase	Pkinase_Tyr
Solyc09g098290.3	426.394	263.588	463.626	1015.06	1052.9	918.581	384.536	995.513	-1.37072	1.72137e-12	3.98725e-11	Solyc09g098290.3	9	72659371	72663202	-	3603	protein_coding	- && sp|Q9LRT1|Y3804_ARATH Probably inactive leucine-rich repeat receptor-like protein kinase At3g28040 OS=Arabidopsis thaliana OX=3702 GN=At3g28040 PE=1 SV=1 && PF13855:Leucine rich repeat|PF00069:Protein kinase domain|PF08263:Leucine rich repeat N-terminal domain	Pkinase
novel.137	90.0275	186.573	151.68	0.989337	0	0	142.76	0.329779	8.66392	1.72765e-12	3.99773e-11	-	10	58404188	58410322	-	6044	-	- && - && -	-
Solyc03g025970.3	611.396	616.123	655.372	313.62	308.049	342.964	627.63	321.544	0.965349	1.7527e-12	4.05156e-11	Solyc03g025970.3	3	3420611	3426496	+	1977	protein_coding	- && sp|Q9LTJ8|MBD13_ARATH Methyl-CpG-binding domain-containing protein 13 OS=Arabidopsis thaliana OX=3702 GN=MBD13 PE=2 SV=1 && PF01429:Methyl-CpG binding domain	MBD
Solyc02g080630.3	3467.54	3613.22	3470.52	1914.37	2276.51	2041.74	3517.09	2077.54	0.759357	1.83839e-12	4.24531e-11	Solyc02g080630.3	2	45369391	45375171	-	1947	protein_coding	- && sp|O65398|GLX1_ARATH Lactoylglutathione lyase GLX1 OS=Arabidopsis thaliana OX=3702 GN=GLX1 PE=1 SV=1 && PF00903:Glyoxalase/Bleomycin resistance protein/Dioxygenase superfamily	Glyoxalase
Solyc08g006990.2	355.164	331.926	379.677	138.507	167.853	145.409	355.589	150.59	1.23956	1.8495e-12	4.26451e-11	Solyc08g006990.2	8	1561402	1567476	+	3360	protein_coding	- && sp|O49696|ALMTC_ARATH Aluminum-activated malate transporter 12 OS=Arabidopsis thaliana OX=3702 GN=ALMT12 PE=2 SV=1 && PF11744:Aluminium activated malate transporter	-
Solyc06g074710.1	67.2733	49.8973	83.9487	3.95735	0	2.00563	67.0398	1.98766	5.09208	1.85046e-12	4.26451e-11	Solyc06g074710.1	6	46380247	46381581	-	1335	protein_coding	- && sp|A9ZPJ7|AGCT2_HORVU Agmatine coumaroyltransferase-2 OS=Hordeum vulgare OX=4513 GN=ACT-2 PE=1 SV=1 && PF02458:Transferase family	-
Solyc12g044190.2	34.626	13.0167	40.0664	124.656	215.539	189.532	29.2364	176.576	-2.58512	1.88966e-12	4.35044e-11	Solyc12g044190.2	12	59925722	59930105	-	3715	protein_coding	- && sp|Q940K0|UNI_ARATH Disease resistance protein UNI OS=Arabidopsis thaliana OX=3702 GN=UNI PE=1 SV=2 && PF00931:NB-ARC domain	NB-ARC
novel.219	98.9314	77.0154	71.5472	1.97867	0.953712	0	82.498	0.977462	6.39376	1.91781e-12	4.41078e-11	-	12	56095289	56097442	+	1940	-	- && - && -	-
Solyc09g090520.3	1243.57	1983.96	1616.01	3400.35	3602.17	3469.75	1614.51	3490.76	-1.11281	2.00918e-12	4.61623e-11	Solyc09g090520.3	9	70498531	70501314	-	1480	protein_coding	- && sp|Q8W034|RNP1_ARATH Heterogeneous nuclear ribonucleoprotein 1 OS=Arabidopsis thaliana OX=3702 GN=RNP1 PE=1 SV=1 && PF00076:RNA recognition motif. (a.k.a. RRM, RBD, or RNP domain)	RRM_1
Solyc06g050760.1	315.591	431.72	377.769	879.521	979.463	723.031	375.027	860.672	-1.19949	2.05443e-12	4.71542e-11	Solyc06g050760.1	6	33620675	33621022	-	348	protein_coding	- && sp|P20144|WUN1_SOLTU Wound-induced protein 1 OS=Solanum tuberosum OX=4113 GN=WUN1 PE=2 SV=1 && PF07107:Wound-induced protein WI12	-
novel.386	55.4016	85.6932	63.9155	0.989337	3.81485	0	68.3368	1.6014	5.38803	2.072e-12	4.75096e-11	-	4	40638512	40645995	+	775	-	- && - && -	-
Solyc05g006910.3	1111.99	1121.6	1016.92	556.997	523.588	638.795	1083.51	573.127	0.918881	2.23916e-12	5.12906e-11	Solyc05g006910.3	5	1501171	1512581	-	3205	protein_coding	- && sp|O80452|AMPD_ARATH AMP deaminase OS=Arabidopsis thaliana OX=3702 GN=AMPD PE=1 SV=2 && PF00962:Adenosine/AMP deaminase	-
Solyc02g072305.1	424.416	430.635	473.166	821.15	796.35	838.355	442.739	818.618	-0.886211	2.24576e-12	5.13899e-11	Solyc02g072305.1	2	42159759	42161064	+	183	protein_coding	- && - && -	-
Solyc12g100140.2	993.271	930.693	879.554	1743.21	1519.26	1706.8	934.506	1656.42	-0.825782	2.4385e-12	5.57443e-11	Solyc12g100140.2	12	67958978	67965020	+	4496	protein_coding	- && sp|Q66GR3|BH130_ARATH Transcription factor bHLH130 OS=Arabidopsis thaliana OX=3702 GN=BHLH130 PE=1 SV=1 && -	-
Solyc01g091690.3	868.617	995.777	868.106	482.797	504.514	431.212	910.833	472.841	0.945125	2.44959e-12	5.59413e-11	Solyc01g091690.3	1	85145598	85150533	-	2783	protein_coding	- && sp|Q9ZPH9|PMTF_ARATH Probable methyltransferase PMT15 OS=Arabidopsis thaliana OX=3702 GN=At4g00750 PE=2 SV=1 && PF03141:Putative S-adenosyl-L-methionine-dependent methyltransferase	-
Solyc06g005910.3	92.9955	50.982	89.6725	5.93602	9.53712	7.01972	77.8833	7.49762	3.37596	2.45613e-12	5.60343e-11	Solyc06g005910.3	6	898138	904921	+	1987	protein_coding	- && sp|P29516|TBB8_ARATH Tubulin beta-8 chain OS=Arabidopsis thaliana OX=3702 GN=TUBB8 PE=2 SV=2 && PF00091:Tubulin/FtsZ family, GTPase domain|PF03953:Tubulin C-terminal domain|PF06521:PAR1 protein	Tubulin
Solyc07g042490.1	168.183	302.638	223.227	70.2429	60.0839	57.1606	231.35	62.4958	1.88691	2.5466e-12	5.80401e-11	Solyc07g042490.1	7	55814989	55815381	-	393	protein_coding	Auxin-responsive protein SAUR76 [Source:Projected from Arabidopsis thaliana (AT5G20820) UniProtKB/Swiss-Prot;Acc:Q29PU2] && sp|Q29PU2|SAU76_ARATH Auxin-responsive protein SAUR76 OS=Arabidopsis thaliana OX=3702 GN=SAUR76 PE=1 SV=1 && PF02519:Auxin responsive protein	Auxin_inducible
Solyc03g095770.3	1815.39	1698.68	2958.24	689.568	498.792	904.541	2157.44	697.634	1.62921	2.6652e-12	6.06821e-11	Solyc09g014990.3	9	7395827	7398576	+	1517	protein_coding	WRKY33 [Source:Projected from Arabidopsis thaliana (AT2G38470) UniProtKB/TrEMBL;Acc:A0A384L4W4] && sp|Q6IEQ7|WRK24_ORYSJ WRKY transcription factor WRKY24 OS=Oryza sativa subsp. japonica OX=39947 GN=WRKY24 PE=2 SV=1 && PF03106:WRKY DNA -binding domain	WRKY
Solyc00g227860.1	223.585	257.08	210.826	511.487	606.561	463.302	230.497	527.117	-1.195	2.72513e-12	6.19844e-11	Solyc00g227860.1	SL3.00SC0002163	1004	2416	-	1413	protein_coding	UDP-glycosyltransferase && sp|Q940V3|U91A1_ARATH UDP-glycosyltransferase 91A1 OS=Arabidopsis thaliana OX=3702 GN=UGT91A1 PE=2 SV=1 && PF00201:UDP-glucoronosyl and UDP-glucosyl transferase	UDPGT
novel.408	538.187	417.619	559.976	221.612	226.03	176.496	505.26	208.046	1.28051	2.74975e-12	6.24817e-11	-	4	17008514	17011263	-	2750	-	- && - && -	-
Solyc03g117950.3	6283.13	6833.76	6651.03	12638.8	10140.8	11293.7	6589.31	11357.8	-0.78549	2.79565e-12	6.34612e-11	Solyc03g117950.3	3	68408218	68414680	-	3244	protein_coding	Chaperone protein ClpD, chloroplastic [Source:Projected from Arabidopsis thaliana (AT5G51070) UniProtKB/Swiss-Prot;Acc:P42762] && sp|P42762|CLPD_ARATH Chaperone protein ClpD, chloroplastic OS=Arabidopsis thaliana OX=3702 GN=CLPD PE=1 SV=1 && PF10431:C-terminal, D2-small domain, of ClpB protein|PF07724:AAA domain (Cdc48 subfamily)|PF02861:Clp amino terminal domain, pathogenicity island component|P…	Clp_N
Solyc01g096700.3	5946.76	4789.06	5362.23	2958.12	3261.7	2861.04	5366.01	3026.95	0.826022	2.82307e-12	6.40198e-11	Solyc01g096700.3	1	87593441	87597592	-	2469	protein_coding	- && sp|Q6P2Y3|DNJC2_XENTR DnaJ homolog subfamily C member 2 OS=Xenopus tropicalis OX=8364 GN=dnajc2 PE=2 SV=2 && PF00249:Myb-like DNA-binding domain|PF00226:DnaJ domain	DnaJ
Solyc01g109120.3	183.023	282.028	294.775	77.1683	65.8062	83.2338	253.275	75.4028	1.74855	2.83374e-12	6.41976e-11	Solyc01g109120.3	1	96067219	96069299	-	1992	protein_coding	- && sp|O48716|JGB_ARATH Protein JINGUBANG OS=Arabidopsis thaliana OX=3702 GN=JGB PE=1 SV=1 && -	-
Solyc07g006760.3	2045.9	2193.31	1869.77	1153.57	1030.01	1216.42	2036.33	1133.33	0.845334	3.14615e-12	7.1204e-11	Solyc07g006760.3	7	1598913	1607233	-	5505	protein_coding	- && sp|Q05609|CTR1_ARATH Serine/threonine-protein kinase CTR1 OS=Arabidopsis thaliana OX=3702 GN=CTR1 PE=1 SV=1 && PF00564:PB1 domain|PF07714:Protein tyrosine kinase	Pkinase_Tyr
Solyc04g007520.3	906.211	1054.35	880.508	531.274	417.726	425.195	947.024	458.065	1.04756	3.17021e-12	7.16771e-11	Solyc04g007520.3	4	1207133	1223958	+	3023	protein_coding	- && sp|F4HXY7|PSS1_ARATH CDP-diacylglycerol--serine O-phosphatidyltransferase 1 OS=Arabidopsis thaliana OX=3702 GN=PSS1 PE=1 SV=1 && PF03034:Phosphatidyl serine synthase	PSS
novel.490	63.3161	57.4904	56.2838	2.96801	0.953712	3.00845	59.0301	2.31006	4.6855	3.24033e-12	7.31895e-11	-	5	56878869	56881103	-	2235	-	- && - && -	-
Solyc06g074730.3	84.0917	52.0667	44.8363	194.899	232.706	351.989	60.3316	259.865	-2.10611	3.24806e-12	7.32912e-11	Solyc06g074730.3	6	46412699	46419621	+	3644	protein_coding	AGO5 [Source:UniProtKB/TrEMBL;Acc:K4C9J1] && sp|Q9SJK3|AGO5_ARATH Protein argonaute 5 OS=Arabidopsis thaliana OX=3702 GN=AGO5 PE=1 SV=2 && PF02170:PAZ domain|PF16486:N-terminal domain of argonaute|PF16488:Argonaute linker 2 domain|PF02171:Piwi domain|PF08699:Argonaute linker 1 domain	Piwi
Solyc03g111670.3	279.976	215.86	269.018	524.349	543.616	584.643	254.951	550.869	-1.10983	3.27875e-12	7.39102e-11	Solyc03g111670.3	3	63796297	63799822	-	1980	protein_coding	- && sp|O48788|Y2267_ARATH Probable inactive receptor kinase At2g26730 OS=Arabidopsis thaliana OX=3702 GN=At2g26730 PE=1 SV=1 && PF00069:Protein kinase domain|PF08263:Leucine rich repeat N-terminal domain|PF13855:Leucine rich repeat	Pkinase
Solyc04g080270.3	24086.8	18889.4	22214	12971.2	12038.7	10832.4	21730.1	11947.4	0.86301	3.28701e-12	7.4023e-11	Solyc04g080270.3	4	64590838	64603774	-	5244	protein_coding	- && - && -	-
Solyc01g103990.3	11154.5	12183.6	11397.9	6739.37	5644.07	7240.34	11578.7	6541.26	0.823855	3.29042e-12	7.40263e-11	Solyc01g103990.3	1	92349272	92360519	-	8155	protein_coding	- && - && -	-
Solyc02g068680.1	483.774	398.094	775.572	82.115	98.2324	192.541	552.48	124.296	2.15348	3.32361e-12	7.4699e-11	Solyc02g068680.1	2	39192315	39193700	+	1386	protein_coding	- && - && PF03107:C1 domain	-
Solyc04g040220.3	35.6153	24.9486	32.4347	161.262	109.677	136.383	30.9996	135.774	-2.12661	3.71403e-12	8.33913e-11	Solyc04g040220.3	4	11922438	11925508	+	2099	protein_coding	- && sp|Q9M1I7|NPR6_ARATH Regulatory protein NPR6 OS=Arabidopsis thaliana OX=3702 GN=NPR6 PE=1 SV=1 && PF12796:Ankyrin repeats (3 copies)|PF11900:Domain of unknown function (DUF3420)|PF00651:BTB/POZ domain	BTB
Solyc09g097760.3	587.652	880.796	168.851	2.96801	0	5.01409	545.766	2.6607	7.68836	3.71815e-12	8.34013e-11	Solyc09g097760.3	9	72285937	72286986	-	933	protein_coding	- && - && PF07172:Glycine rich protein family	-
Solyc11g066860.2	186.98	138.845	161.22	43.5308	50.5468	30.0845	162.348	41.3874	1.97063	3.87814e-12	8.69041e-11	Solyc11g066860.2	11	52953059	52954349	-	1212	protein_coding	- && - && -	-
Solyc08g007980.3	133.557	167.047	96.3502	25.7228	20.9817	32.0902	132.318	26.2649	2.33285	3.98088e-12	8.91182e-11	Solyc08g007980.3	8	2479884	2482019	-	1055	protein_coding	- && sp|Q9SH27|LOR4_ARATH Protein LURP-one-related 4 OS=Arabidopsis thaliana OX=3702 GN=At1g63410 PE=3 SV=1 && PF04525:LURP-one-related	-
Solyc02g067580.3	40.5619	48.8126	57.2378	147.411	206.002	173.487	48.8707	175.634	-1.84486	3.99315e-12	8.93049e-11	Solyc02g067580.3	2	38306368	38308626	+	739	protein_coding	- && - && -	-
novel.209	161.258	116.065	98.2582	333.407	336.66	436.226	125.194	368.764	-1.5584	4.0565e-12	9.06324e-11	-	12	35271477	35274812	+	3336	-	- && - && -	-
Solyc06g050500.2	114.76	162.709	153.588	329.449	428.217	371.042	143.686	376.236	-1.39004	4.08654e-12	9.12138e-11	Solyc06g050500.2	6	33258599	33259673	-	913	protein_coding	- && sp|O80920|PYL4_ARATH Abscisic acid receptor PYL4 OS=Arabidopsis thaliana OX=3702 GN=PYL4 PE=1 SV=1 && PF10604:Polyketide cyclase / dehydrase and lipid transport	-
Solyc08g062820.3	528.293	767.984	529.449	172.145	132.566	259.73	608.576	188.147	1.69391	4.22513e-12	9.42147e-11	Solyc08g062820.3	8	52201270	52204657	-	1711	protein_coding	Cytokinin riboside 5'-monophosphate phosphoribohydrolase [Source:UniProtKB/TrEMBL;Acc:K4CL66] && sp|Q84MC2|LOG8_ARATH Cytokinin riboside 5'-monophosphate phosphoribohydrolase LOG8 OS=Arabidopsis thaliana OX=3702 GN=LOG8 PE=1 SV=1 && PF03641:Possible lysine decarboxylase	-
Solyc01g059880.3	707.359	888.389	789.881	1530.5	1378.11	1671.7	795.21	1526.77	-0.941467	4.25084e-12	9.46948e-11	Solyc01g059880.3	1	68888315	68894527	-	2471	protein_coding	- && sp|Q9FGX1|ACLB2_ARATH ATP-citrate synthase beta chain protein 2 OS=Arabidopsis thaliana OX=3702 GN=ACLB-2 PE=1 SV=1 && PF00549:CoA-ligase|PF00285:Citrate synthase, C-terminal domain	Citrate_synt
Solyc02g084840.3	625.246	830.898	1347	319.556	255.595	306.862	934.38	294.004	1.6687	4.35943e-12	9.70187e-11	Solyc02g084840.3	2	48557999	48559074	-	919	protein_coding	- && - && PF00257:Dehydrin	-
Solyc09g009985.1	886.425	1089.06	810.868	462.02	330.938	425.195	928.785	406.051	1.19355	4.43419e-12	9.84982e-11	Solyc09g009985.1	9	3444102	3445901	-	1576	protein_coding	- && sp|Q84MB3|ACCH1_ARATH 1-aminocyclopropane-1-carboxylate oxidase homolog 1 OS=Arabidopsis thaliana OX=3702 GN=At1g06620 PE=2 SV=1 && PF14226:non-haem dioxygenase in morphine synthesis N-terminal|PF03171:2OG-Fe(II) oxygenase superfamily	2OG-FeII_Oxy
Solyc10g005460.3	77.1665	57.4904	65.8234	3.95735	2.86114	9.02536	66.8268	5.28128	3.6705	4.43459e-12	9.84982e-11	Solyc10g005460.3	10	335995	338011	-	1415	protein_coding	- && sp|Q9LDR8|MY102_ARATH Transcription factor MYB102 OS=Arabidopsis thaliana OX=3702 GN=MYB102 PE=2 SV=1 && PF00249:Myb-like DNA-binding domain	Myb_DNA-binding
Solyc05g051620.3	261.179	284.198	250.892	525.338	535.033	522.468	265.423	527.613	-0.992221	4.4448e-12	9.86285e-11	Solyc05g051620.3	5	62842579	62847551	+	1462	protein_coding	- && - && PF05132:RNA polymerase III RPC4	-
Solyc04g081540.3	451.127	488.126	446.455	232.494	226.984	205.578	461.902	221.685	1.05842	4.46331e-12	9.89425e-11	Solyc04g081540.3	4	65566184	65571868	+	2181	protein_coding	- && - && PF04751:Protein of unknown function (DUF615)	-
Solyc09g010160.2	150.376	172.471	133.555	428.383	377.67	326.918	152.134	377.657	-1.31375	4.76866e-12	1.05608e-10	Solyc09g010160.2	9	3542382	3543224	+	317	protein_coding	- && sp|Q9M290|NAC61_ARATH Putative NAC domain-containing protein 61 OS=Arabidopsis thaliana OX=3702 GN=NAC061 PE=3 SV=1 && PF02365:No apical meristem (NAM) protein	NAM
Solyc01g100110.3	517.411	595.513	568.562	957.678	1047.18	1060.98	560.495	1021.95	-0.866953	4.96493e-12	1.09848e-10	Solyc01g100110.3	1	90074953	90079225	-	2153	protein_coding	- && sp|O80492|P2C05_ARATH Probable protein phosphatase 2C 5 OS=Arabidopsis thaliana OX=3702 GN=At1g09160 PE=2 SV=1 && PF00481:Protein phosphatase 2C	PP2C
Solyc07g020790.3	414.522	401.348	493.199	145.433	174.529	209.589	436.356	176.517	1.30655	5.0075e-12	1.10682e-10	Solyc07g020790.3	7	13474044	13480574	-	2387	protein_coding	- && sp|Q9FYG3|PLST2_ARATH Probable plastidic glucose transporter 2 OS=Arabidopsis thaliana OX=3702 GN=At1g67300 PE=2 SV=1 && PF00083:Sugar (and other) transporter	Sugar_tr
Solyc03g058970.3	2920.45	3287.8	2778.89	1780.81	1514.5	1757.94	2995.72	1684.41	0.830582	5.03781e-12	1.11243e-10	Solyc03g058970.3	3	29453835	29464350	-	2675	protein_coding	Probable galactinol--sucrose galactosyltransferase 2 [Source:Projected from Arabidopsis thaliana (AT3G57520) UniProtKB/Swiss-Prot;Acc:Q94A08] && sp|Q94A08|RFS2_ARATH Probable galactinol--sucrose galactosyltransferase 2 OS=Arabidopsis thaliana OX=3702 GN=RFS2 PE=2 SV=2 && PF05691:Raffinose synthase or seed imbibition protein Sip1	-
Solyc09g065560.3	1084.29	1313.6	1094.2	524.349	557.922	335.944	1164.03	472.738	1.29937	5.13045e-12	1.13179e-10	Solyc09g065560.3	9	63917258	63934237	-	9837	protein_coding	- && sp|Q9SV13|SUT31_ARATH Sulfate transporter 3.1 OS=Arabidopsis thaliana OX=3702 GN=SULTR3;1 PE=2 SV=1 && -	-
Solyc09g007270.3	146.418	143.184	91.5804	27.7014	24.7965	28.0789	127.061	26.859	2.24136	5.1935e-12	1.14459e-10	Solyc09g007270.3	9	865196	869351	+	1245	protein_coding	APX2 [Source:Projected from Arabidopsis thaliana (AT3G09640) UniProtKB/TrEMBL;Acc:A0A178VH43] && sp|Q1PER6|APX2_ARATH L-ascorbate peroxidase 2, cytosolic OS=Arabidopsis thaliana OX=3702 GN=APX2 PE=2 SV=3 && PF00141:Peroxidase	-
Solyc03g113610.3	477.838	381.823	379.677	163.241	184.067	185.521	413.113	177.609	1.21799	5.23837e-12	1.15336e-10	Solyc03g113610.3	3	65161080	65172584	-	7082	protein_coding	- && sp|Q8VYP6|NOL9_ARATH Polynucleotide 5'-hydroxyl-kinase NOL9 OS=Arabidopsis thaliana OX=3702 GN=At5g11010 PE=1 SV=1 && -	-
Solyc04g049840.3	206.767	210.436	262.34	79.147	84.8804	63.1775	226.514	75.735	1.58036	5.31106e-12	1.16823e-10	Solyc04g049840.3	4	43577121	43586979	-	3338	protein_coding	- && sp|Q09818|YAC4_SCHPO Putative general negative regulator of transcription C16C9.04c OS=Schizosaccharomyces pombe (strain 972 / ATCC 24843) OX=284812 GN=SPAC16C9.04c PE=3 SV=1 && PF14570:RING/Ubox like zinc-binding domain	-
Solyc06g071050.3	1709.53	1963.35	1823.98	3129.27	3688.96	3007.45	1832.29	3275.23	-0.838198	5.39727e-12	1.18604e-10	Solyc06g071050.3	6	43795030	43797617	-	1167	protein_coding	- && sp|Q5GI04|HIR1_CAPAN Hypersensitive-induced reaction 1 protein OS=Capsicum annuum OX=4072 GN=HIR1 PE=1 SV=1 && PF01145:SPFH domain / Band 7 family	-
Solyc03g117300.3	1384.05	1303.84	1312.65	787.512	813.517	772.169	1333.51	791.066	0.753337	5.41635e-12	1.18908e-10	Solyc03g117300.3	3	67956127	67962413	+	4054	protein_coding	- && - && -	-
Solyc07g045145.1	130.589	173.556	171.713	50.4562	41.9633	35.0986	158.62	42.5061	1.8991	5.46058e-12	1.19764e-10	Solyc07g045145.1	7	58375835	58377313	+	1145	protein_coding	- && - && -	-
Solyc06g076850.3	14983.2	13956.1	13610.2	22006.8	21561.5	21627.8	14183.1	21732	-0.615646	5.82498e-12	1.27632e-10	Solyc06g076850.3	6	47883520	47887018	-	2676	protein_coding	- && - && PF14559:Tetratricopeptide repeat	-
Solyc04g074145.1	687.573	705.071	660.142	367.044	377.67	366.028	684.262	370.248	0.885713	6.19364e-12	1.35579e-10	Solyc04g074145.1	4	60229655	60233034	+	1241	protein_coding	- && - && -	-
Solyc04g005670.2	1705.58	2013.25	2134.97	1058.59	963.25	1129.17	1951.26	1050.34	0.893709	6.49415e-12	1.4202e-10	Solyc04g005670.2	4	443973	446469	+	1730	protein_coding	- && sp|Q84M94|FBK15_ARATH F-box/kelch-repeat protein At1g26930 OS=Arabidopsis thaliana OX=3702 GN=At1g26930 PE=2 SV=1 && PF01344:Kelch motif	Kelch_1
Solyc08g005490.3	3003.56	2870.18	2778.89	4853.69	5559.19	4488.61	2884.21	4967.16	-0.784318	6.90411e-12	1.50727e-10	Solyc08g005490.3	8	361470	366889	-	2966	protein_coding	- && sp|Q9C6S7|PMTK_ARATH Probable methyltransferase PMT20 OS=Arabidopsis thaliana OX=3702 GN=At1g31850 PE=2 SV=1 && PF03141:Putative S-adenosyl-L-methionine-dependent methyltransferase	-
Solyc09g064630.3	4524.13	3816.06	3966.58	7843.47	6532.93	7104.96	4102.26	7160.45	-0.803548	6.90554e-12	1.50727e-10	Solyc09g064630.3	9	62182566	62184543	+	1342	protein_coding	- && - && -	-
Solyc01g112280.3	1438.46	1495.83	1456.7	888.425	906.981	851.392	1463.67	882.266	0.730112	7.10512e-12	1.54934e-10	Solyc01g112280.3	1	98256976	98260811	-	1772	protein_coding	Aminoacylase [Source:UniProtKB/TrEMBL;Acc:K4B489] && sp|Q99JW2|ACY1_MOUSE Aminoacylase-1 OS=Mus musculus OX=10090 GN=Acy1 PE=1 SV=1 && PF01546:Peptidase family M20/M25/M40	Peptidase_M20
Solyc08g078820.3	1394.93	1537.05	1622.69	857.755	908.888	789.217	1518.23	851.954	0.833403	7.14275e-12	1.55605e-10	Solyc08g078820.3	8	62653144	62656981	+	875	protein_coding	Autophagy-related protein [Source:UniProtKB/TrEMBL;Acc:F1JYZ6] && sp|Q8VYK7|ATG8F_ARATH Autophagy-related protein 8f OS=Arabidopsis thaliana OX=3702 GN=ATG8F PE=1 SV=1 && PF02991:Autophagy protein Atg8 ubiquitin like	-
Solyc08g078910.2	70.2413	11.932	27.6649	1223.81	799.211	1032.9	36.6127	1018.64	-4.79617	7.87582e-12	1.7141e-10	Solyc08g078910.2	8	62696544	62700466	-	666	protein_coding	- && sp|P14009|14KD_DAUCA 14 kDa proline-rich protein DC2.15 OS=Daucus carota OX=4039 PE=2 SV=1 && PF14547:Hydrophobic seed protein	-
Solyc08g081890.3	720.22	548.87	709.748	330.439	247.965	215.606	659.613	264.67	1.31794	7.9896e-12	1.7372e-10	Solyc08g081890.3	8	64926934	64933232	-	4819	protein_coding	- && sp|Q9LYS2|AB10C_ARATH ABC transporter C family member 10 OS=Arabidopsis thaliana OX=3702 GN=ABCC10 PE=2 SV=2 && PF00005:ABC transporter|PF00664:ABC transporter transmembrane region	ABC_tran
Solyc01g105420.3	2365.45	2460.15	2422.11	1412.77	1581.26	1445.06	2415.9	1479.7	0.707104	8.0101e-12	1.73999e-10	Solyc01g105420.3	1	93475606	93486937	-	1194	protein_coding	Phospho-2-dehydro-3-deoxyheptonate aldolase [Source:UniProtKB/TrEMBL;Acc:K4B2B2] && sp|A0A067XGX8|AROG2_PETHY Phospho-2-dehydro-3-deoxyheptonate aldolase 2, chloroplastic OS=Petunia hybrida OX=4102 GN=DAHP2 PE=2 SV=1 && PF01474:Class-II DAHP synthetase family	-
Solyc11g005710.2	9.89314	2.16945	2.86189	72.2216	94.4175	53.1493	4.97482	73.2628	-3.87036	8.08085e-12	1.75368e-10	Solyc11g005710.2	11	564819	568867	+	2765	protein_coding	- && sp|Q498F0|WDR44_XENLA WD repeat-containing protein 44 OS=Xenopus laevis OX=8355 GN=wdr44 PE=2 SV=1 && PF00400:WD domain, G-beta repeat	WD40
Solyc04g008110.3	317.57	233.216	332.933	119.71	99.1861	97.2733	294.573	105.39	1.4843	8.29109e-12	1.79759e-10	Solyc04g008110.3	4	1762308	1770551	-	3785	protein_coding	Histidine kinase 4 [Source:Projected from Arabidopsis thaliana (AT2G01830) UniProtKB/Swiss-Prot;Acc:Q9C5U0] && sp|Q9C5U0|AHK4_ARATH Histidine kinase 4 OS=Arabidopsis thaliana OX=3702 GN=AHK4 PE=1 SV=1 && PF03924:CHASE domain|PF02518:Histidine kinase-, DNA gyrase B-, and HSP90-like ATPase|PF00072:Response regulator receiver domain|PF00512:His Kinase A (phospho-acceptor) domain	HATPase_c
Solyc00g026160.3	400.672	175.725	207.964	22.7548	38.1485	67.1888	261.454	42.6973	2.61592	8.59741e-12	1.86223e-10	Solyc00g026160.3	SL3.00SC0000172	422	4537	+	1766	protein_coding	Ferric reductase oxidase && sp|Q9FLW2|FRO5_ARATH Ferric reduction oxidase 5 OS=Arabidopsis thaliana OX=3702 GN=FRO5 PE=2 SV=1 && PF08030:Ferric reductase NAD binding domain|PF08022:FAD-binding domain	FAD_binding_8
Solyc06g075960.1	330.431	495.719	673.498	1360.34	1704.28	1229.45	499.882	1431.36	-1.51746	8.61789e-12	1.86488e-10	Solyc06g075960.1	6	47292724	47293035	-	312	protein_coding	Histone H4 [Source:UniProtKB/Swiss-Prot;Acc:P35057] && sp|Q71V09|H4_CAPAN Histone H4 OS=Capsicum annuum OX=4072 PE=3 SV=3 && PF15511:Centromere kinetochore component CENP-T histone fold	-
Solyc07g055810.3	1750.1	1377.6	1613.15	3019.46	2625.57	3216.04	1580.28	2953.69	-0.90196	9.43117e-12	2.03893e-10	Solyc07g055810.3	7	63866013	63875874	+	3163	protein_coding	- && sp|C0LGE0|Y1765_ARATH Probable LRR receptor-like serine/threonine-protein kinase At1g07650 OS=Arabidopsis thaliana OX=3702 GN=At1g07650 PE=1 SV=1 && PF00069:Protein kinase domain|PF11721:Malectin domain|PF13855:Leucine rich repeat	Pkinase
Solyc08g063090.2	191.927	167.047	147.864	371.001	382.439	482.355	168.946	411.932	-1.28596	9.49222e-12	2.05018e-10	Solyc08g063090.2	8	52734453	52736460	+	1651	protein_coding	- && sp|O04353|DES6_BOROF Acyl-lipid (9-3)-desaturase OS=Borago officinalis OX=13363 PE=1 SV=1 && PF00487:Fatty acid desaturase|PF00173:Cytochrome b5-like Heme/Steroid binding domain	-
Solyc05g056320.3	2107.24	2114.13	2059.61	3242.06	3184.45	3315.31	2093.66	3247.27	-0.633235	9.56867e-12	2.06472e-10	Solyc05g056320.3	5	66502637	66507210	-	2682	protein_coding	- && - && PF08590:Domain of unknown function (DUF1771)|PF01713:Smr domain	Smr
Solyc02g032950.3	1881.67	1424.24	1869.77	810.267	768.692	960.699	1725.23	846.553	1.02763	9.98735e-12	2.15302e-10	Solyc02g032950.3	2	29971480	29973794	-	1810	protein_coding	- && sp|Q9C519|WRKY6_ARATH WRKY transcription factor 6 OS=Arabidopsis thaliana OX=3702 GN=WRKY6 PE=1 SV=1 && PF03106:WRKY DNA -binding domain	WRKY
Solyc11g007990.2	5665.8	5931.27	5258.24	3443.88	3633.64	3163.89	5618.44	3413.81	0.71865	1.00515e-11	2.16479e-10	Solyc11g007990.2	11	2198344	2204347	+	1934	protein_coding	Malate dehydrogenase [Source:UniProtKB/TrEMBL;Acc:Q5NE17] && sp|O48902|MDHP_MEDSA Malate dehydrogenase [NADP], chloroplastic OS=Medicago sativa OX=3879 GN=MDH1 PE=2 SV=1 && PF00056:lactate/malate dehydrogenase, NAD binding domain|PF02866:lactate/malate dehydrogenase, alpha/beta C-terminal domain	-
Solyc03g005600.3	549.069	488.126	506.554	936.902	907.934	1120.15	514.583	988.328	-0.941132	1.03153e-11	2.2195e-10	Solyc03g005600.3	3	436962	441679	+	2629	protein_coding	- && sp|Q940J9|PMT8_ARATH Probable methyltransferase PMT8 OS=Arabidopsis thaliana OX=3702 GN=At1g04430 PE=2 SV=1 && PF03141:Putative S-adenosyl-L-methionine-dependent methyltransferase	-
Solyc08g078670.2	1157.5	748.459	1567.36	3282.62	2754.32	3416.6	1157.77	3151.18	-1.44393	1.0397e-11	2.23497e-10	Solyc08g078670.2	8	62570510	62572436	+	1741	protein_coding	- && sp|Q940R4|ASP63_ARATH Probable aspartyl protease At4g16563 OS=Arabidopsis thaliana OX=3702 GN=At4g16563 PE=2 SV=1 && PF14543:Xylanase inhibitor N-terminal|PF14541:Xylanase inhibitor C-terminal	-
Solyc07g066670.3	774.633	871.033	816.592	450.148	446.337	463.302	820.753	453.263	0.856355	1.04178e-11	2.23731e-10	Solyc07g066670.3	7	68165222	68170529	-	3239	protein_coding	- && sp|A0A2K9RFY0|TPS4_VITAC Ent-kaurene synthase TSP4, chloroplastic OS=Vitex agnus-castus OX=54477 GN=TPS4 PE=1 SV=1 && PF03936:Terpene synthase family, metal binding domain	-
Solyc08g082820.3	1682.82	2088.09	1477.69	3199.52	3666.07	4581.87	1749.53	3815.82	-1.12533	1.04674e-11	2.24584e-10	Solyc08g082820.3	8	65610083	65614370	+	2421	protein_coding	- && sp|P49118|BIP_SOLLC Luminal-binding protein OS=Solanum lycopersicum OX=4081 PE=2 SV=1 && PF00012:Hsp70 protein	HSP70
Solyc03g113270.3	14334.2	13307.4	12263.2	7861.27	8036.93	8649.3	13301.6	8182.5	0.700981	1.07613e-11	2.30673e-10	Solyc03g113270.3	3	64941909	64944213	+	1702	protein_coding	- && sp|P46668|ATHB6_ARATH Homeobox-leucine zipper protein ATHB-6 OS=Arabidopsis thaliana OX=3702 GN=ATHB-6 PE=1 SV=1 && PF00046:Homeodomain|PF02183:Homeobox associated leucine zipper	Homeobox
Solyc04g081630.2	107.835	160.539	174.575	21.7654	38.1485	36.1014	147.65	32.0051	2.20483	1.0993e-11	2.35416e-10	Solyc04g081630.2	4	65681359	65684047	-	1347	protein_coding	- && sp|Q9STX5|ENPL_ARATH Endoplasmin homolog OS=Arabidopsis thaliana OX=3702 GN=HSP90-7 PE=1 SV=1 && PF00183:Hsp90 protein	-
Solyc12g089190.1	0	0	0	39.5735	145.918	57.1606	0	80.884	-8.77012	1.10308e-11	2.36003e-10	Solyc12g089190.1	12	65286748	65288187	-	267	protein_coding	- && sp|Q1A173|RADL6_ARATH Protein RADIALIS-like 6 OS=Arabidopsis thaliana OX=3702 GN=RL6 PE=2 SV=1 && -	-
Solyc09g090330.3	978.431	908.999	977.812	1575.02	1642.29	1539.32	955.081	1585.55	-0.731031	1.10798e-11	2.36706e-10	Solyc09g090330.3	9	70316456	70321198	-	1237	protein_coding	Harpin binding protein 1 [Source:UniProtKB/TrEMBL;Acc:Q5QJB4] && sp|Q9LW57|PAP6_ARATH Plastid-lipid-associated protein 6, chloroplastic OS=Arabidopsis thaliana OX=3702 GN=PAP6 PE=1 SV=1 && PF04755:PAP_fibrillin	-
Solyc07g005390.3	2406.01	2507.88	2282.83	1048.7	1200.72	1471.13	2398.91	1240.18	0.951834	1.10845e-11	2.36706e-10	Solyc07g005390.3	7	296386	302378	+	1785	protein_coding	- && sp|P93338|GAPN_NICPL NADP-dependent glyceraldehyde-3-phosphate dehydrogenase OS=Nicotiana plumbaginifolia OX=4092 GN=GAPN PE=2 SV=1 && PF00171:Aldehyde dehydrogenase family	Aldedh
Solyc10g006150.3	32.6473	36.8806	20.0332	113.774	143.057	134.378	29.8537	130.403	-2.13371	1.12069e-11	2.39094e-10	Solyc10g006150.3	10	872962	876081	+	1631	protein_coding	- && - && PF05553:Cotton fibre expressed protein	-
Solyc04g074450.2	222.596	224.538	414.02	54.4135	68.6673	90.2536	287.051	71.1115	2.01467	1.13265e-11	2.41419e-10	Solyc04g074450.2	4	60517362	60524782	-	2601	protein_coding	- && sp|O82161|PHI1_TOBAC Protein PHOSPHATE-INDUCED 1 OS=Nicotiana tabacum OX=4097 GN=PHI-1 PE=2 SV=1 && PF04674:Phosphate-induced protein 1 conserved region	-
Solyc01g060130.3	318.559	399.178	274.741	675.717	782.998	1020.87	330.826	826.528	-1.3222	1.16086e-11	2.472e-10	SAR2	1	69612435	69614558	+	1033	protein_coding	GTP-binding protein SAR2 [Source:UniProtKB/Swiss-Prot;Acc:P52884] && sp|P52884|SAR2_SOLLC GTP-binding protein SAR2 OS=Solanum lycopersicum OX=4081 GN=SAR2 PE=2 SV=1 && PF00025:ADP-ribosylation factor family	Arf
Solyc03g098150.3	1481	1640.1	1384.2	2631.64	2401.45	2710.62	1501.77	2581.23	-0.781716	1.19122e-11	2.53428e-10	Solyc03g098150.3	3	61911288	61922171	+	4136	protein_coding	- && sp|Q54BC9|DYRK2_DICDI Probable serine/threonine-protein kinase dyrk2 OS=Dictyostelium discoideum OX=44689 GN=dyrk2 PE=3 SV=1 && PF00069:Protein kinase domain	Pkinase
Solyc05g011890.1	92.0062	73.7612	72.5012	375.948	264.178	197.555	79.4229	279.227	-1.8135	1.20161e-11	2.55398e-10	Solyc05g011890.1	5	5114762	5115772	+	1011	protein_coding	Sulfotransferase [Source:UniProtKB/TrEMBL;Acc:K4BXR2] && sp|P52839|SOT12_ARATH Cytosolic sulfotransferase 12 OS=Arabidopsis thaliana OX=3702 GN=SOT12 PE=1 SV=2 && PF00685:Sulfotransferase domain	Sulfotransfer_1
Solyc09g015000.3	230.51	144.268	246.122	66.2856	48.6393	53.1493	206.967	56.0248	1.88748	1.25083e-11	2.65611e-10	Solyc09g015000.3	9	7427724	7428194	+	471	protein_coding	- && sp|P27880|HSP12_MEDSA 18.2 kDa class I heat shock protein OS=Medicago sativa OX=3879 GN=HSP18.2 PE=2 SV=1 && PF00011:Hsp20/alpha crystallin family	-
Solyc08g016750.3	920.062	1023.98	929.16	1543.37	1627.03	1683.73	957.734	1618.04	-0.756957	1.28312e-11	2.72117e-10	Solyc08g016750.3	8	9120313	9130067	-	2029	protein_coding	Pyruvate dehydrogenase E1 component subunit beta [Source:UniProtKB/TrEMBL;Acc:K4CJJ4] && sp|O64688|ODPB3_ARATH Pyruvate dehydrogenase E1 component subunit beta-3, chloroplastic OS=Arabidopsis thaliana OX=3702 GN=E1-BETA-2 PE=1 SV=1 && PF02779:Transketolase, pyrimidine binding domain|PF02780:Transketolase, C-terminal domain	-
Solyc12g019740.2	2886.82	2895.13	3025.97	1507.75	1676.63	1094.07	2935.97	1426.15	1.04155	1.28387e-11	2.72117e-10	Solyc12g019740.2	12	11252470	11254721	+	1575	protein_coding	- && sp|O64654|TRL11_ARATH Thioredoxin-like 1-1, chloroplastic OS=Arabidopsis thaliana OX=3702 GN=At1g08570 PE=2 SV=1 && PF00085:Thioredoxin	-
Solyc01g108190.3	710.327	874.287	798.467	273.057	412.004	362.017	794.36	349.026	1.18584	1.29238e-11	2.73666e-10	Solyc01g108190.3	1	95449057	95449614	-	558	protein_coding	CML30 [Source:Projected from Arabidopsis thaliana (AT2G15680) UniProtKB/TrEMBL;Acc:A0A178VPG8] && sp|Q9ZQE6|CML30_ARATH Calmodulin-like protein 30 OS=Arabidopsis thaliana OX=3702 GN=CML30 PE=2 SV=1 && PF13499:EF-hand domain pair	-
Solyc12g038350.2	4.94657	2.16945	2.86189	52.4349	69.621	52.1465	3.32597	58.0675	-4.11712	1.30673e-11	2.76219e-10	Solyc12g038350.2	12	50631724	50632906	+	872	nontranslating_CDS	- && - && -	-
Solyc04g024840.3	21.7649	34.7112	23.8491	108.827	140.196	111.313	26.775	120.112	-2.1723	1.30687e-11	2.76219e-10	Solyc04g024840.3	4	28583626	28587027	+	1420	protein_coding	- && sp|H6U1I8|GLIP_TANCI GDSL lipase OS=Tanacetum cinerariifolium OX=118510 GN=GLIP PE=1 SV=1 && PF00657:GDSL-like Lipase/Acylhydrolase	Lipase_GDSL
Solyc08g083280.3	251.286	189.827	307.176	574.805	736.266	579.628	249.429	630.233	-1.33543	1.34917e-11	2.84894e-10	Solyc08g083280.3	8	65904475	65906877	+	1408	protein_coding	- && sp|A1L4Y2|ADHL3_ARATH Alcohol dehydrogenase-like 3 OS=Arabidopsis thaliana OX=3702 GN=At1g32780 PE=2 SV=1 && PF08240:Alcohol dehydrogenase GroES-like domain|PF00107:Zinc-binding dehydrogenase	ADH_N
Solyc09g075930.2	69.2519	41.2195	35.2966	239.42	246.058	147.414	48.5894	210.964	-2.11809	1.35439e-11	2.85731e-10	Solyc09g075930.2	9	67976558	67987307	-	3916	protein_coding	- && sp|O23349|AO1_ARATH Primary amine oxidase 1 OS=Arabidopsis thaliana OX=3702 GN=AO1 PE=1 SV=1 && PF01179:Copper amine oxidase, enzyme domain|PF02728:Copper amine oxidase, N3 domain|PF02727:Copper amine oxidase, N2 domain	-
Solyc02g068910.3	1042.74	1187.77	1257.32	2067.71	1974.18	1958.5	1162.61	2000.13	-0.782689	1.36628e-11	2.87972e-10	Solyc02g068910.3	2	39361988	39371103	+	3473	protein_coding	- && sp|B4XT64|NAL1_ORYSJ Protein NARROW LEAF 1 OS=Oryza sativa subsp. japonica OX=39947 GN=NAL1 PE=1 SV=1 && -	-
Solyc10g081980.2	1536.4	2000.23	3330.28	243.377	360.503	426.197	2288.97	343.359	2.73698	1.41126e-11	2.97175e-10	Solyc10g081980.2	10	63017952	63023487	+	1124	protein_coding	- && sp|Q9FNH6|NHL3_ARATH NDR1/HIN1-like protein 3 OS=Arabidopsis thaliana OX=3702 GN=NHL3 PE=1 SV=1 && PF03168:Late embryogenesis abundant protein	-
Solyc07g063860.3	306.687	286.367	349.15	628.229	637.08	591.662	314.068	618.99	-0.977743	1.41596e-11	2.97889e-10	Solyc07g063860.3	7	66356978	66358025	+	645	protein_coding	- && - && PF04398:Protein of unknown function, DUF538	-
Solyc04g072240.3	1753.06	2205.24	1672.3	950.753	1039.55	978.75	1876.87	989.683	0.922821	1.42133e-11	2.98616e-10	Solyc04g072240.3	4	59328834	59346902	+	2855	protein_coding	- && sp|Q9SZ83|Y4967_ARATH Uncharacterized oxidoreductase At4g09670 OS=Arabidopsis thaliana OX=3702 GN=At4g09670 PE=1 SV=1 && -	-
Solyc05g050560.1	302.73	312.4	300.498	797.406	601.793	585.645	305.21	661.615	-1.11634	1.42205e-11	2.98616e-10	Solyc05g050560.1	5	61560625	61562364	+	1740	protein_coding	- && sp|A0A3Q7HES4|MTB2_SOLLC Transcription factor MTB2 OS=Solanum lycopersicum OX=4081 GN=MTB2 PE=2 SV=1 && PF00010:Helix-loop-helix DNA-binding domain|PF14215:bHLH-MYC and R2R3-MYB transcription factors N-terminal	HLH
Solyc06g062560.2	101.899	59.6598	42.9283	0	0	0	68.1625	0	8.56012	1.43241e-11	3.00516e-10	Solyc06g062560.2	6	39590785	39591989	+	960	protein_coding	Putative phosphatase [Source:UniProtKB/TrEMBL;Acc:Q8GRL8] && sp|Q9FZ62|PPSP2_ARATH Inorganic pyrophosphatase 2 OS=Arabidopsis thaliana OX=3702 GN=At1g17710 PE=2 SV=1 && PF06888:Putative Phosphatase	-
Solyc02g091680.3	1019.98	1176.93	1012.15	629.218	512.144	540.519	1069.69	560.627	0.931848	1.44969e-11	3.03859e-10	Solyc02g091680.3	2	53552249	53556463	-	2827	protein_coding	Probable beta-D-xylosidase 6 [Source:Projected from Arabidopsis thaliana (AT5G10560) UniProtKB/Swiss-Prot;Acc:Q9LXA8] && sp|Q9LXA8|BXL6_ARATH Probable beta-D-xylosidase 6 OS=Arabidopsis thaliana OX=3702 GN=BXL6 PE=2 SV=1 && PF01915:Glycosyl hydrolase family 3 C-terminal domain|PF14310:Fibronectin type III-like domain|PF00933:Glycosyl hydrolase family 3 N terminal domain	Glyco_hydro_3_C
Solyc12g049613.1	48.4764	81.3543	71.5472	4.94669	6.67599	0	67.126	3.87422	4.10147	1.45314e-11	3.04301e-10	Solyc12g049613.1	12	62297849	62317189	+	468	protein_coding	- && - && -	-
Solyc00g231780.2	54.4122	85.6932	84.9027	3.95735	2.86114	12.0338	75.0027	6.2841	3.58563	1.55769e-11	3.25895e-10	Solyc00g231780.2	SL3.00SC0002202	639	1302	-	331	protein_coding	NAD(P)H-quinone oxidoreductase subunit I, chloroplastic && sp|Q8HVV1|NDHI_CALME NAD(P)H-quinone oxidoreductase subunit I, chloroplastic OS=Calea megacephala OX=183009 GN=ndhI PE=3 SV=1 && PF00037:4Fe-4S binding domain	Fer4
Solyc10g081120.2	2391.17	3091.46	2343.89	1428.6	1382.88	1167.28	2608.84	1326.26	0.975714	1.64658e-11	3.44175e-10	Solyc10g081120.2	10	62385767	62396473	-	2834	protein_coding	- && sp|Q9SG80|ASD1_ARATH Alpha-L-arabinofuranosidase 1 OS=Arabidopsis thaliana OX=3702 GN=ASD1 PE=1 SV=1 && PF06964:Alpha-L-arabinofuranosidase C-terminal domain	-
Solyc10g079750.2	96.9527	100.879	89.6725	267.121	251.78	220.62	95.8349	246.507	-1.36428	1.65284e-11	3.45165e-10	Solyc10g079750.2	10	61371310	61375612	-	3836	protein_coding	- && sp|Q9ZVC2|NPR5_ARATH Regulatory protein NPR5 OS=Arabidopsis thaliana OX=3702 GN=NPR5 PE=1 SV=1 && PF11900:Domain of unknown function (DUF3420)|PF12796:Ankyrin repeats (3 copies)|PF00651:BTB/POZ domain	BTB
Solyc03g026220.3	1493.86	986.014	1326.96	3057.05	2353.76	3702.4	1268.95	3037.74	-1.25896	1.67496e-11	3.49463e-10	Solyc03g026220.3	3	3655793	3657972	+	1903	protein_coding	- && sp|Q0WUQ1|BAG1_ARATH BAG family molecular chaperone regulator 1 OS=Arabidopsis thaliana OX=3702 GN=BAG1 PE=1 SV=1 && PF02179:BAG domain	-
Solyc02g083120.2	73.2092	62.914	70.5933	231.505	197.418	177.499	68.9055	202.141	-1.55127	1.6891e-11	3.5209e-10	Solyc02g083120.2	2	47192295	47193710	+	1174	protein_coding	- && - && PF03087:Arabidopsis protein of unknown function	-
Solyc08g007970.3	696.477	618.293	575.24	1178.3	1094.86	1132.18	630.003	1135.11	-0.849447	1.69183e-11	3.52336e-10	Solyc08g007970.3	8	2471468	2478271	+	4148	protein_coding	- && - && PF10358:N-terminal C2 in EEIG1 and EHBP1 proteins	-
Solyc12g007170.2	3290.46	3447.25	2889.55	5757.94	4996.5	5946.71	3209.09	5567.05	-0.794867	1.87442e-11	3.90004e-10	Solyc12g007170.2	12	1605467	1615403	+	2470	protein_coding	- && sp|Q9ZPI6|AIM1_ARATH Peroxisomal fatty acid beta-oxidation multifunctional protein AIM1 OS=Arabidopsis thaliana OX=3702 GN=AIM1 PE=1 SV=1 && PF02737:3-hydroxyacyl-CoA dehydrogenase, NAD binding domain|PF00725:3-hydroxyacyl-CoA dehydrogenase, C-terminal domain|PF00378:Enoyl-CoA hydratase/isomerase	3HCDH_N
Solyc07g043230.3	3496.23	3515.59	2965.87	5605.58	5638.35	7039.78	3325.9	6094.57	-0.873859	1.9279e-11	4.00763e-10	Solyc07g043230.3	7	56951288	56954125	-	1293	protein_coding	- && sp|Q9SLG3|ZIP3_ARATH Zinc transporter 3 OS=Arabidopsis thaliana OX=3702 GN=ZIP3 PE=2 SV=1 && PF02535:ZIP Zinc transporter	-
Solyc10g081510.2	3812.81	3514.51	3360.81	6933.28	5561.1	7876.13	3562.71	6790.17	-0.930435	1.93728e-11	4.02344e-10	Solyc10g081510.2	10	62690175	62695058	+	2797	protein_coding	- && sp|Q42699|METE_CATRO 5-methyltetrahydropteroyltriglutamate--homocysteine methyltransferase OS=Catharanthus roseus OX=4058 GN=METE PE=2 SV=1 && PF01717:Cobalamin-independent synthase, Catalytic domain|PF08267:Cobalamin-independent synthase, N-terminal domain	-
Solyc07g056420.3	2962.99	4530.89	3231.07	6710.67	7965.41	7980.42	3574.99	7552.17	-1.07917	1.95035e-11	4.04688e-10	Solyc07g056420.3	7	64408624	64431052	+	4267	protein_coding	- && sp|Q03666|GSTX4_TOBAC Probable glutathione S-transferase OS=Nicotiana tabacum OX=4097 PE=2 SV=1 && PF13410:Glutathione S-transferase, C-terminal domain|PF02798:Glutathione S-transferase, N-terminal domain	GST_N
Solyc07g040890.1	806.291	721.341	726.92	326.481	260.364	408.147	751.517	331.664	1.18084	2.0184e-11	4.18426e-10	Solyc07g040890.1	7	51094878	51095876	-	999	protein_coding	- && sp|Q9LVB8|CXE20_ARATH Probable carboxylesterase 120 OS=Arabidopsis thaliana OX=3702 GN=CXE20 PE=2 SV=1 && PF07859:alpha/beta hydrolase fold	Abhydrolase_3
Solyc02g086800.3	1791.65	1647.7	1623.64	993.295	982.324	1062.99	1687.66	1012.87	0.736703	2.09769e-11	4.34468e-10	Solyc02g086800.3	2	50051992	50061116	+	4673	protein_coding	Phospholipid-transporting ATPase [Source:UniProtKB/TrEMBL;Acc:K4BBI7] && sp|Q9LK90|ALA8_ARATH Probable phospholipid-transporting ATPase 8 OS=Arabidopsis thaliana OX=3702 GN=ALA8 PE=3 SV=1 && PF00122:E1-E2 ATPase|PF16209:Phospholipid-translocating ATPase N-terminal|PF13246:Cation transport ATPase (P-type)|PF16212:Phospholipid-translocating P-type ATPase C-terminal	E1-E2_ATPase
Solyc08g044370.2	9.89314	1.08472	7.6317	80.1363	57.2227	80.2254	6.20319	72.5282	-3.5235	2.13193e-11	4.41157e-10	Solyc08g044370.2	8	21363781	21366844	+	2189	protein_coding	- && - && -	-
Solyc01g080800.3	227.542	175.725	186.977	382.874	586.533	544.53	196.748	504.646	-1.35843	2.15456e-11	4.4507e-10	Solyc01g080800.3	1	79931898	79933414	-	656	protein_coding	- && sp|C0HJG8|BSP_BOSSE Basic secretory protease (Fragments) OS=Boswellia serrata OX=613112 PE=1 SV=1 && PF04450:Peptidase of plants and bacteria	-
Solyc08g082110.3	325.484	288.537	332.933	128.614	90.6027	139.392	315.651	119.536	1.4027	2.15477e-11	4.4507e-10	Solyc08g082110.3	8	65119041	65121169	-	1446	protein_coding	- && sp|Q9SUP6|WRK53_ARATH Probable WRKY transcription factor 53 OS=Arabidopsis thaliana OX=3702 GN=WRKY53 PE=1 SV=1 && PF03106:WRKY DNA -binding domain	WRKY
Solyc03g118810.1	1430.55	2661.91	3401.83	736.067	783.952	941.646	2498.1	820.555	1.60624	2.19117e-11	4.52177e-10	Solyc03g118810.1	3	69107491	69107985	+	495	protein_coding	- && sp|Q9M7R0|ALL8_OLEEU Calcium-binding allergen Ole e 8 OS=Olea europaea OX=4146 PE=1 SV=1 && PF13499:EF-hand domain pair	-
Solyc12g099000.2	1118.91	1007.71	1222.98	2432.78	2126.78	1839.17	1116.53	2132.91	-0.933441	2.22071e-11	4.57857e-10	Solyc12g099000.2	12	67298171	67300163	-	1245	protein_coding	- && sp|P43281|METK2_SOLLC S-adenosylmethionine synthase 2 OS=Solanum lycopersicum OX=4081 GN=SAM2 PE=2 SV=1 && PF02773:S-adenosylmethionine synthetase, C-terminal domain|PF02772:S-adenosylmethionine synthetase, central domain|PF00438:S-adenosylmethionine synthetase, N-terminal domain	-
Solyc02g032860.3	286.901	421.958	531.357	893.372	1221.71	1190.34	413.405	1101.81	-1.41399	2.34575e-11	4.83198e-10	Solyc02g032860.3	2	29913880	29916448	+	1730	protein_coding	- && sp|P92981|APR2_ARATH 5'-adenylylsulfate reductase 2, chloroplastic OS=Arabidopsis thaliana OX=3702 GN=APR2 PE=1 SV=2 && PF01507:Phosphoadenosine phosphosulfate reductase family|PF00085:Thioredoxin	-
Solyc08g062680.1	319.548	440.398	700.209	97.9444	121.121	170.479	486.718	129.848	1.90709	2.34887e-11	4.83403e-10	Solyc08g062680.1	8	51841433	51841906	-	474	protein_coding	- && - && PF13359:DDE superfamily endonuclease	-
Solyc03g005680.3	616.342	775.578	651.557	1237.66	1226.47	1248.51	681.159	1237.55	-0.862247	2.38693e-11	4.9079e-10	Solyc03g005680.3	3	484660	488722	-	1886	protein_coding	- && sp|Q8W034|RNP1_ARATH Heterogeneous nuclear ribonucleoprotein 1 OS=Arabidopsis thaliana OX=3702 GN=RNP1 PE=1 SV=1 && PF00076:RNA recognition motif. (a.k.a. RRM, RBD, or RNP domain)	RRM_1
Solyc01g102380.3	1233.67	972.997	975.904	382.874	407.235	579.628	1060.86	456.579	1.21671	2.47209e-11	5.07842e-10	Solyc01g102380.3	1	91089719	91101064	+	1822	protein_coding	- && sp|Q94EG3|NEC1_NICLS Nectarin-1 OS=Nicotiana langsdorffii x Nicotiana sanderae OX=164110 GN=NECI PE=1 SV=1 && PF00190:Cupin	-
Solyc02g071110.3	272.061	228.877	225.135	462.02	544.57	645.814	242.024	550.802	-1.18605	2.54757e-11	5.22874e-10	Solyc02g071110.3	2	41159334	41163057	-	1459	protein_coding	- && sp|O49725|PUP10_ARATH Probable purine permease 10 OS=Arabidopsis thaliana OX=3702 GN=PUP10 PE=2 SV=2 && PF16913:Purine nucleobase transmembrane transport	-
Solyc10g085020.2	740.996	740.866	813.73	1345.5	1301.82	1662.67	765.198	1436.66	-0.908435	2.59705e-11	5.32548e-10	Solyc10g085020.2	10	64477421	64480392	-	2733	protein_coding	- && sp|Q8H7U1|TBB2_ORYSJ Tubulin beta-2 chain OS=Oryza sativa subsp. japonica OX=39947 GN=TUBB2 PE=2 SV=1 && PF03953:Tubulin C-terminal domain|PF00091:Tubulin/FtsZ family, GTPase domain	Tubulin
Solyc03g079910.3	29.6794	41.2195	20.9872	130.593	114.445	177.499	30.6287	140.846	-2.20815	2.62332e-11	5.37193e-10	Solyc03g079910.3	3	53216371	53222707	-	3715	protein_coding	- && sp|Q0WSN2|DAR2_ARATH Protein DA1-related 2 OS=Arabidopsis thaliana OX=3702 GN=DAR2 PE=1 SV=1 && PF12315:Protein DA1|PF00412:LIM domain	LIM
Solyc09g091560.3	630.193	727.85	619.122	1185.23	1125.38	1173.3	659.055	1161.3	-0.818009	2.62444e-11	5.37193e-10	Solyc09g091560.3	9	71288909	71307450	+	9836	protein_coding	- && sp|Q6DF46|COQ6_XENTR Ubiquinone biosynthesis monooxygenase COQ6, mitochondrial OS=Xenopus tropicalis OX=8364 GN=coq6 PE=2 SV=1 && -	-
Solyc12g010380.2	583.695	480.533	561.884	1186.22	1197.86	914.57	542.037	1099.55	-1.01998	2.67359e-11	5.46761e-10	Solyc12g010380.2	12	3429830	3438972	-	1989	protein_coding	- && sp|Q8VYL1|KAD5_ARATH Adenylate kinase 5, chloroplastic OS=Arabidopsis thaliana OX=3702 GN=At5g35170 PE=1 SV=1 && PF09353:Domain of unknown function (DUF1995)|PF00406:Adenylate kinase	ADK
Solyc01g087240.3	2352.59	2359.27	2271.39	1458.28	1486.84	1512.25	2327.75	1485.79	0.647649	2.70885e-11	5.53474e-10	Solyc01g087240.3	1	82053370	82059917	+	3002	protein_coding	- && sp|Q945M9|NFYA9_ARATH Nuclear transcription factor Y subunit A-9 OS=Arabidopsis thaliana OX=3702 GN=NFYA9 PE=1 SV=1 && PF02045:CCAAT-binding transcription factor (CBF-B/NF-YA) subunit B	CBFB_NFYA
Solyc09g090190.3	1102.1	1164.99	1006.43	2333.85	1745.29	2509.05	1091.17	2196.06	-1.00916	2.73031e-11	5.57356e-10	Solyc09g090190.3	9	70215195	70221423	+	2522	protein_coding	- && sp|Q940J9|PMT8_ARATH Probable methyltransferase PMT8 OS=Arabidopsis thaliana OX=3702 GN=At1g04430 PE=2 SV=1 && PF03141:Putative S-adenosyl-L-methionine-dependent methyltransferase	-
Solyc11g045465.1	58.3695	68.3376	50.56	156.315	217.446	192.541	59.089	188.768	-1.67911	2.74675e-11	5.60209e-10	Solyc11g045465.1	11	30683154	30684752	+	674	protein_coding	- && sp|Q9FG13|CXE15_ARATH Probable carboxylesterase 15 OS=Arabidopsis thaliana OX=3702 GN=CXE15 PE=2 SV=1 && PF07859:alpha/beta hydrolase fold	Abhydrolase_3
Solyc12g096120.2	887.414	962.15	912.942	473.893	558.875	482.355	920.836	505.041	0.866008	2.84675e-11	5.80083e-10	Solyc12g096120.2	12	66151481	66155101	-	1022	protein_coding	Ubiquitin-fold modifier 1 [Source:UniProtKB/TrEMBL;Acc:K4DH85] && sp|Q94DM8|UFM1_ORYSJ Ubiquitin-fold modifier 1 OS=Oryza sativa subsp. japonica OX=39947 GN=Os01g0962400 PE=3 SV=1 && PF03671:Ubiquitin fold modifier 1 protein	-
Solyc09g075120.3	658.883	685.545	646.787	1119.93	1168.3	1426.01	663.738	1238.08	-0.899508	2.90003e-11	5.9041e-10	Solyc09g075120.3	9	67350535	67355299	+	1768	protein_coding	- && sp|Q9LZI2|UXS2_ARATH UDP-glucuronic acid decarboxylase 2 OS=Arabidopsis thaliana OX=3702 GN=UXS2 PE=1 SV=1 && PF16363:GDP-mannose 4,6 dehydratase	-
Solyc06g059800.3	656.904	586.836	675.406	1063.54	1168.3	1145.22	639.715	1125.68	-0.814686	2.92039e-11	5.94022e-10	Solyc06g059800.3	6	37821554	37829376	+	2010	protein_coding	- && sp|O49285|ACR3_ARATH ACT domain-containing protein ACR3 OS=Arabidopsis thaliana OX=3702 GN=ACR3 PE=2 SV=1 && PF01842:ACT domain	ACT
Solyc01g088560.3	1089.23	1124.86	1146.66	1933.17	1751.02	1799.05	1120.25	1827.75	-0.706176	3.00233e-11	6.10143e-10	Solyc01g088560.3	1	83208469	83213794	-	961	protein_coding	- && sp|O80501|RAH1B_ARATH Ras-related protein RABH1b OS=Arabidopsis thaliana OX=3702 GN=RABH1B PE=1 SV=1 && PF00071:Ras family	Ras
Solyc10g055240.2	457.063	303.723	429.283	943.828	1052.9	777.184	396.69	924.637	-1.21982	3.02448e-11	6.14095e-10	Solyc10g055240.2	10	56455648	56471627	+	1496	protein_coding	- && - && PF00388:Phosphatidylinositol-specific phospholipase C, X domain	PI-PLC-X
Solyc10g084880.3	162.247	322.163	503.692	27.7014	64.8524	72.2029	329.368	54.9189	2.58445	3.06513e-11	6.21792e-10	Solyc10g084880.3	10	64379737	64381421	-	1685	protein_coding	- && - && PF05003:Protein of unknown function (DUF668)|PF11961:Domain of unknown function (DUF3475)	-
Solyc10g012240.3	833.002	1018.56	1021.69	502.583	525.496	424.192	957.751	484.09	0.983967	3.10395e-11	6.29104e-10	Solyc10g012240.3	10	4707113	4711209	+	929	protein_coding	UBC4 [Source:UniProtKB/TrEMBL;Acc:K4CYK1] && sp|P42749|UBC5_ARATH Ubiquitin-conjugating enzyme E2 5 OS=Arabidopsis thaliana OX=3702 GN=UBC5 PE=2 SV=2 && PF00179:Ubiquitin-conjugating enzyme	UQ_con
Solyc05g010400.3	223.585	191.996	247.076	681.653	625.635	416.169	220.886	574.486	-1.37805	3.20962e-11	6.49941e-10	Solyc05g010400.3	5	4633809	4638399	-	2690	protein_coding	- && sp|Q9LFS4|NIK1_ARATH Protein NSP-INTERACTING KINASE 1 OS=Arabidopsis thaliana OX=3702 GN=NIK1 PE=1 SV=1 && PF00069:Protein kinase domain|PF08263:Leucine rich repeat N-terminal domain|PF13855:Leucine rich repeat	Pkinase
Solyc06g051400.3	1049.66	867.779	1020.74	1643.29	1901.7	1707.8	979.394	1750.93	-0.837728	3.22543e-11	6.52561e-10	Solyc06g051400.3	6	34845188	34847723	+	1948	protein_coding	Omega-3 fatty acid desaturase [Source:UniProtKB/TrEMBL;Acc:Q7X7I9] && sp|P48620|FAD3C_SESIN Omega-3 fatty acid desaturase, chloroplastic OS=Sesamum indicum OX=4182 GN=FAD7 PE=2 SV=1 && PF00487:Fatty acid desaturase|PF11960:Domain of unknown function (DUF3474)	-
Solyc01g079865.1	287.89	260.334	339.611	124.656	120.168	89.2508	295.945	111.358	1.41035	3.35101e-11	6.77363e-10	Solyc01g079865.1	1	78861952	78863234	-	555	protein_coding	- && - && -	-
Solyc07g017510.3	12190.3	14795.6	11404.6	7824.67	6131.42	6262.6	12796.9	6739.56	0.925025	3.45484e-11	6.97729e-10	Solyc07g017510.3	7	7392942	7416727	+	6337	protein_coding	- && sp|Q9LUM0|FAB1B_ARATH 1-phosphatidylinositol-3-phosphate 5-kinase FAB1B OS=Arabidopsis thaliana OX=3702 GN=FAB1B PE=2 SV=1 && PF01363:FYVE zinc finger|PF01504:Phosphatidylinositol-4-phosphate 5-Kinase|PF00118:TCP-1/cpn60 chaperonin family	PIP5K
Solyc01g094140.3	300.751	299.384	200.332	95.9657	68.6673	95.2677	266.822	86.6336	1.62298	3.50834e-11	7.07905e-10	Solyc01g094140.3	1	85555523	85572407	-	6099	protein_coding	- && sp|Q50EK3|C04C1_PINTA Cytochrome P450 704C1 OS=Pinus taeda OX=3352 GN=CYP704C1 PE=2 SV=1 && PF00067:Cytochrome P450	p450
Solyc01g107695.1	909.179	1135.71	804.191	483.786	412.004	464.304	949.692	453.365	1.06631	3.61263e-11	7.283e-10	Solyc01g107695.1	1	95043377	95049815	+	882	protein_coding	- && sp|Q94JT5|CYL2_ARATH Cyclase-like protein 2 OS=Arabidopsis thaliana OX=3702 GN=CYCLASE2 PE=2 SV=1 && PF04199:Putative cyclase	-
Solyc02g083570.3	1241.59	1409.06	1458.61	524.349	749.618	721.026	1369.75	664.997	1.04235	3.64746e-11	7.34669e-10	Solyc02g083570.3	2	47484487	47486904	-	2020	protein_coding	UBC29 [Source:UniProtKB/TrEMBL;Acc:K4BAM5] && sp|P35133|UBC10_ARATH Ubiquitin-conjugating enzyme E2 10 OS=Arabidopsis thaliana OX=3702 GN=UBC10 PE=1 SV=1 && PF00179:Ubiquitin-conjugating enzyme	UQ_con
Solyc01g089890.3	745.942	697.477	464.58	180.059	221.261	286.806	636	229.375	1.47116	3.66227e-11	7.36999e-10	Solyc01g089890.3	1	83476068	83476834	-	767	protein_coding	- && - && PF03208:PRA1 family protein	-
Solyc04g071030.1	957.656	1411.23	2083.45	416.511	475.903	599.685	1484.11	497.366	1.57747	3.69012e-11	7.41945e-10	Solyc04g071030.1	4	57968161	57969444	-	1284	protein_coding	RING-type E3 ubiquitin transferase [Source:UniProtKB/TrEMBL;Acc:K4BT95] && sp|Q9LXE3|PUB28_ARATH U-box domain-containing protein 28 OS=Arabidopsis thaliana OX=3702 GN=PUB28 PE=1 SV=1 && PF04564:U-box domain	U-box
Solyc03g093510.2	249.307	318.909	270.925	620.314	585.579	527.482	279.714	577.792	-1.04798	3.70035e-11	7.43346e-10	Solyc03g093510.2	3	56284768	56292157	+	1422	protein_coding	- && sp|P53118|ROG1_YEAST Putative lipase ROG1 OS=Saccharomyces cerevisiae (strain ATCC 204508 / S288c) OX=559292 GN=ROG1 PE=1 SV=1 && PF05057:Putative serine esterase (DUF676)	-
Solyc02g071560.3	346.26	389.416	400.664	190.942	165.946	165.465	378.78	174.118	1.12138	3.75801e-11	7.5426e-10	Solyc02g071560.3	2	41533833	41537474	-	3107	protein_coding	- && sp|Q9FK76|SBT56_ARATH Subtilisin-like protease SBT5.6 OS=Arabidopsis thaliana OX=3702 GN=SBT5.6 PE=2 SV=1 && PF17766:Fibronectin type-III domain|PF05922:Peptidase inhibitor I9|PF00082:Subtilase family	Peptidase_S8
Solyc10g012050.3	604.471	558.633	508.462	1112.02	1091.05	927.606	557.189	1043.56	-0.905589	3.76206e-11	7.54406e-10	Solyc10g012050.3	10	4350402	4368775	+	2252	protein_coding	- && sp|Q8VZL4|MSL1_ARATH Mechanosensitive ion channel protein 1, mitochondrial OS=Arabidopsis thaliana OX=3702 GN=MSL1 PE=1 SV=1 && PF00924:Mechanosensitive ion channel	-
Solyc04g081200.3	512.464	591.175	563.792	976.476	945.129	1025.88	555.81	982.496	-0.822182	3.77263e-11	7.55857e-10	Solyc04g081200.3	4	65281995	65292814	+	4327	protein_coding	- && sp|Q8BK67|RCC2_MOUSE Protein RCC2 OS=Mus musculus OX=10090 GN=Rcc2 PE=1 SV=1 && PF00415:Regulator of chromosome condensation (RCC1) repeat	-
Solyc02g064800.3	462.009	470.77	398.756	1077.39	1052.9	752.113	443.845	960.8	-1.11482	3.84964e-11	7.70607e-10	Solyc02g064800.3	2	36514223	36521525	+	5158	protein_coding	- && - && -	-
Solyc06g084460.3	1203.01	1448.11	1449.07	795.427	758.201	752.113	1366.73	768.581	0.830356	3.86494e-11	7.72988e-10	Solyc06g084460.3	6	49599956	49603918	-	2061	protein_coding	- && sp|Q9SQT8|DHQSD_ARATH Bifunctional 3-dehydroquinate dehydratase/shikimate dehydrogenase, chloroplastic OS=Arabidopsis thaliana OX=3702 GN=EMB3004 PE=1 SV=1 && PF18317:Shikimate 5'-dehydrogenase C-terminal domain|PF08501:Shikimate dehydrogenase substrate binding domain|PF01487:Type I 3-dehydroquinase|PF01488:Shikimate / quinate 5-dehydrogenase	-
Solyc07g055840.3	132.568	161.624	158.358	25.7228	49.593	19.0535	150.85	31.4564	2.25736	3.87407e-11	7.74132e-10	Solyc07g055840.3	7	63888061	63896473	-	1875	protein_coding	Citrate synthase [Source:UniProtKB/TrEMBL;Acc:K4CGB7] && sp|Q9SJH7|CISY3_ARATH Citrate synthase 3, peroxisomal OS=Arabidopsis thaliana OX=3702 GN=CSY3 PE=2 SV=1 && PF00285:Citrate synthase, C-terminal domain	Citrate_synt
Solyc02g087200.1	123.664	136.675	108.752	261.185	323.309	325.916	123.03	303.47	-1.30449	3.87959e-11	7.74553e-10	Solyc02g087200.1	2	50305579	50307024	-	1446	protein_coding	RING-type E3 ubiquitin transferase [Source:UniProtKB/TrEMBL;Acc:K4BBM7] && sp|Q9FL17|PUB40_ARATH U-box domain-containing protein 40 OS=Arabidopsis thaliana OX=3702 GN=PUB40 PE=2 SV=2 && PF04564:U-box domain	U-box
Solyc07g042460.2	132.568	138.845	157.404	38.5842	32.4262	49.1381	142.939	40.0495	1.83783	3.89152e-11	7.76252e-10	Solyc07g042460.2	7	55714042	55724861	-	7361	protein_coding	- && sp|O81211|RBOHE_ARATH Respiratory burst oxidase homolog protein E OS=Arabidopsis thaliana OX=3702 GN=RBOHE PE=2 SV=2 && PF01794:Ferric reductase like transmembrane component|PF08022:FAD-binding domain|PF08030:Ferric reductase NAD binding domain|PF08414:Respiratory burst NADPH oxidase	FAD_binding_8
Solyc05g008440.2	1136.72	988.183	1315.51	588.656	632.311	531.493	1146.81	584.153	0.973495	3.95046e-11	7.87316e-10	Solyc05g008440.2	5	2793730	2798560	+	985	protein_coding	- && - && -	-
Solyc01g091830.3	440.245	471.855	552.344	247.334	202.187	229.645	488.148	226.389	1.10932	4.00457e-11	7.97402e-10	Solyc01g091830.3	1	85257042	85259462	+	1599	protein_coding	- && - && -	-
Solyc08g079545.1	143.45	97.6251	117.337	281.961	315.679	306.862	119.471	301.501	-1.33351	4.10244e-11	8.16174e-10	Solyc08g079545.1	8	63173181	63177213	-	3134	protein_coding	- && - && PF04937:Protein of unknown function (DUF 659)	DUF659
Solyc12g009830.2	388.8	357.959	396.849	189.953	183.113	172.485	381.203	181.85	1.06821	4.13642e-11	8.22213e-10	Solyc12g009830.2	12	3021097	3026646	-	1873	protein_coding	- && - && -	-
Solyc02g068450.3	1729.32	1675.9	1595.03	965.593	1003.31	1067	1666.75	1011.97	0.719862	4.14674e-11	8.23544e-10	Solyc02g068450.3	2	38962927	38968657	+	956	protein_coding	- && sp|Q9ZQX4|VATF_ARATH V-type proton ATPase subunit F OS=Arabidopsis thaliana OX=3702 GN=VHA-F PE=2 SV=1 && PF01990:ATP synthase (F/14-kDa) subunit	-
Solyc07g063905.1	793.429	779.916	1160.97	57.3816	114.445	29.0817	911.44	66.9696	3.76564	4.17986e-11	8.29135e-10	Solyc07g063905.1	7	66379970	66380672	+	511	protein_coding	- && - && -	-
Solyc00g006820.3	259.2	187.657	241.353	480.818	527.403	723.031	229.403	577.084	-1.3294	4.1822e-11	8.29135e-10	Solyc00g006820.3	SL3.00SC0000009	84624	88478	+	2422	protein_coding	Major facilitator superfamily protein && sp|Q9LYR6|PTR49_ARATH Protein NRT1/ PTR FAMILY 6.1 OS=Arabidopsis thaliana OX=3702 GN=NPF6.1 PE=2 SV=1 && PF00854:POT family	-
Solyc01g107520.3	17.8076	26.0334	22.8951	103.88	110.631	90.2536	22.2454	101.588	-2.19479	4.3836e-11	8.68304e-10	Solyc01g107520.3	1	94942654	94943694	+	905	protein_coding	- && sp|C0HJG8|BSP_BOSSE Basic secretory protease (Fragments) OS=Boswellia serrata OX=613112 PE=1 SV=1 && PF04450:Peptidase of plants and bacteria	-
Solyc02g065000.1	71.2306	88.9474	96.3502	249.313	427.263	224.631	85.5094	300.402	-1.81326	4.45857e-11	8.82386e-10	Solyc02g065000.1	2	36696651	36697172	+	522	protein_coding	- && sp|Q9ZQE6|CML30_ARATH Calmodulin-like protein 30 OS=Arabidopsis thaliana OX=3702 GN=CML30 PE=2 SV=1 && PF13499:EF-hand domain pair	-
Solyc06g005230.2	579.738	573.819	542.805	910.19	1079.6	1067	565.454	1018.93	-0.849829	4.46263e-11	8.82419e-10	Solyc06g005230.2	6	247456	249951	-	2496	protein_coding	- && sp|Q9LX66|HERK_ARATH Receptor-like protein kinase HERK 1 OS=Arabidopsis thaliana OX=3702 GN=HERK1 PE=1 SV=1 && PF12819:Malectin-like domain|PF07714:Protein tyrosine kinase	Pkinase_Tyr
Solyc11g069770.2	7.91451	1.08472	4.76981	63.3176	69.621	52.1465	4.58968	61.695	-3.72691	4.48018e-11	8.85118e-10	Solyc11g069770.2	11	54696999	54697535	+	537	protein_coding	- && sp|O64703|AGL29_ARATH Agamous-like MADS-box protein AGL29 OS=Arabidopsis thaliana OX=3702 GN=AGL29 PE=2 SV=1 && PF00319:SRF-type transcription factor (DNA-binding and dimerisation domain)	SRF-TF
Solyc06g082600.3	1859.91	1974.2	1946.08	2909.64	3219.73	3009.46	1926.73	3046.28	-0.661008	4.69003e-11	9.25772e-10	Solyc06g082600.3	6	48412113	48415756	-	447	protein_coding	UBC39 [Source:UniProtKB/TrEMBL;Acc:B7U4A4] && sp|P35135|UBC4_SOLLC Ubiquitin-conjugating enzyme E2-17 kDa OS=Solanum lycopersicum OX=4081 PE=2 SV=1 && PF00179:Ubiquitin-conjugating enzyme	UQ_con
Solyc02g069260.3	1021.96	1017.47	1057.94	1661.1	1639.43	1884.29	1032.46	1728.27	-0.743042	4.71727e-11	9.30339e-10	Solyc02g069260.3	2	39771949	39778844	+	3630	protein_coding	AGO2A2 [Source:UniProtKB/TrEMBL;Acc:K4B7Q8] && sp|Q9SHF3|AGO2_ARATH Protein argonaute 2 OS=Arabidopsis thaliana OX=3702 GN=AGO2 PE=1 SV=1 && PF16488:Argonaute linker 2 domain|PF02171:Piwi domain|PF02170:PAZ domain|PF08699:Argonaute linker 1 domain|PF16486:N-terminal domain of argonaute	Piwi
Solyc08g061970.3	92.9955	47.7278	63.9155	222.601	207.909	242.682	68.2129	224.397	-1.71439	4.72717e-11	9.31482e-10	Solyc08g061970.3	8	50254198	50259287	+	1451	protein_coding	Putative spermine synthase [Source:UniProtKB/TrEMBL;Acc:Q70AG5] && sp|Q9S7X6|ACL5_ARATH Thermospermine synthase ACAULIS5 OS=Arabidopsis thaliana OX=3702 GN=ACL5 PE=1 SV=1 && PF17284:Spermidine synthase tetramerisation domain|PF01564:Spermine/spermidine synthase domain	-
Solyc08g078310.3	103.878	119.32	92.5344	239.42	270.854	279.786	105.244	263.353	-1.32568	4.78575e-11	9.42208e-10	Solyc08g078310.3	8	62246411	62248177	+	1493	protein_coding	- && - && PF07797:Protein of unknown function (DUF1639)	-
Solyc01g088430.3	236.446	167.047	255.662	18.7974	32.4262	69.1944	219.718	40.1393	2.45506	4.86075e-11	9.56144e-10	Solyc01g088430.3	1	83106447	83111369	+	3822	protein_coding	- && sp|F4HVY0|CER1_ARATH Very-long-chain aldehyde decarbonylase CER1 OS=Arabidopsis thaliana OX=3702 GN=CER1 PE=1 SV=1 && PF12076:WAX2 C-terminal domain|PF04116:Fatty acid hydroxylase superfamily	-
Solyc11g011390.2	5012.85	6036.49	5579.73	8904.04	8877.16	10186.6	5543.02	9322.6	-0.75012	4.91655e-11	9.66283e-10	Solyc11g011390.2	11	4456124	4472707	+	3125	protein_coding	- && sp|P12424|GLNA_NICPL Glutamine synthetase OS=Nicotiana plumbaginifolia OX=4092 PE=2 SV=1 && PF00120:Glutamine synthetase, catalytic domain|PF13424:Tetratricopeptide repeat	-
Solyc09g015650.3	2960.03	3093.63	2851.39	1936.13	1529.75	1680.72	2968.35	1715.54	0.791012	5.01161e-11	9.84115e-10	Solyc09g015650.3	9	10580734	10587907	+	1891	protein_coding	Protein FATTY ACID EXPORT 3, chloroplastic [Source:Projected from Arabidopsis thaliana (AT2G38550) UniProtKB/Swiss-Prot;Acc:Q9ZVH7] && sp|Q9ZVH7|FAX3_ARATH Protein FATTY ACID EXPORT 3, chloroplastic OS=Arabidopsis thaliana OX=3702 GN=FAX3 PE=2 SV=2 && PF03647:Transmembrane proteins 14C	-
Solyc01g111275.1	108.824	258.164	116.383	536.221	606.561	548.541	161.124	563.774	-1.81051	5.16355e-11	1.01307e-09	Solyc01g111275.1	1	97497957	97501999	-	507	protein_coding	- && - && PF00098:Zinc knuckle	zf-CCHC
Solyc11g072600.2	621.289	548.87	473.166	2135.98	1166.39	1186.33	547.775	1496.23	-1.44976	5.18766e-11	1.01693e-09	Solyc11g072600.2	11	56068300	56071320	-	1584	protein_coding	Target of early activation tagged (EAT) 2 [Source:Projected from Arabidopsis thaliana (AT5G60120) UniProtKB/TrEMBL;Acc:F4JXG9] && sp|Q9SK03|RAP27_ARATH Ethylene-responsive transcription factor RAP2-7 OS=Arabidopsis thaliana OX=3702 GN=RAP2-7 PE=2 SV=2 && PF00847:AP2 domain	AP2
Solyc02g094150.3	752.868	1007.71	777.48	358.14	425.356	430.209	846.019	404.568	1.06359	5.25186e-11	1.02862e-09	Solyc02g094150.3	2	55413264	55417134	+	918	protein_coding	- && sp|P0AFR5|YCIO_ECOL6 Uncharacterized protein YciO OS=Escherichia coli O6:H1 (strain CFT073 / ATCC 700928 / UPEC) OX=199310 GN=yciO PE=3 SV=1 && PF01300:Telomere recombination	Sua5_yciO_yrdC
Solyc12g096570.1	135.536	98.7099	183.161	404.639	426.309	344.969	139.136	391.973	-1.49105	5.34012e-11	1.04501e-09	Solyc12g096570.1	12	66410697	66411053	-	357	protein_coding	- && - && -	-
Solyc00g049520.2	22.7542	22.7792	29.5728	115.752	206.956	91.2564	25.0354	137.988	-2.46099	5.71113e-11	1.11665e-09	Solyc00g049520.2	SL3.00SC0000397	2635	3911	-	497	protein_coding	- && - && -	-
Solyc06g068320.3	1247.52	1498	1391.83	2301.2	2277.47	2286.42	1379.12	2288.36	-0.730864	5.81562e-11	1.1361e-09	Solyc06g068320.3	6	42436681	42444476	-	2086	protein_coding	- && sp|Q9M1R2|SYPC_ARATH Proline--tRNA ligase, cytoplasmic OS=Arabidopsis thaliana OX=3702 GN=At3g62120 PE=1 SV=1 && PF09180:Prolyl-tRNA synthetase, C-terminal|PF00587:tRNA synthetase class II core domain (G, H, P, S and T)|PF03129:Anticodon binding domain	HGTP_anticodon
Solyc04g054370.1	457.063	519.583	443.593	235.462	220.308	162.456	473.413	206.075	1.19893	5.88675e-11	1.149e-09	Solyc04g054370.1	4	52306068	52306565	-	498	protein_coding	- && sp|Q9XF92|BRH1_ARATH Brassinosteroid-responsive RING protein 1 OS=Arabidopsis thaliana OX=3702 GN=BRH1 PE=2 SV=1 && PF13639:Ring finger domain	-
Solyc09g075750.1	594.577	426.296	706.886	188.963	231.752	250.704	575.92	223.807	1.36455	5.97011e-11	1.16383e-09	Solyc09g075750.1	9	67794539	67795534	-	996	protein_coding	Probable membrane-associated kinase regulator 1 [Source:Projected from Arabidopsis thaliana (AT5G26230) UniProtKB/Swiss-Prot;Acc:Q3E936] && sp|Q3E936|MAKR1_ARATH Probable membrane-associated kinase regulator 1 OS=Arabidopsis thaliana OX=3702 GN=MAKR1 PE=1 SV=1 && -	-
Solyc11g012660.2	47.4871	58.5751	51.514	2.96801	0.953712	4.01127	52.5254	2.64433	4.32247	5.97296e-11	1.16383e-09	Solyc11g012660.2	11	5432871	5437900	+	2163	protein_coding	- && sp|Q8GYX3|MP705_ARATH Microtubule-associated protein 70-5 OS=Arabidopsis thaliana OX=3702 GN=MAP70.5 PE=1 SV=1 && PF07058:Microtubule-associated protein 70	-
Solyc12g035620.2	61.3374	80.2696	55.3298	1.97867	8.58341	0	65.6456	3.5207	4.19918	6.12361e-11	1.19216e-09	Solyc12g035620.2	12	42757725	42761785	-	885	protein_coding	- && - && -	-
Solyc01g104775.1	959.634	1151.98	978.766	1664.07	1923.64	1871.26	1030.13	1819.65	-0.821406	6.35234e-11	1.23563e-09	Solyc01g104775.1	1	93031546	93034082	-	1380	protein_coding	- && sp|P30173|ACT13_SOLTU Actin-101 OS=Solanum tuberosum OX=4113 GN=AC101 PE=3 SV=1 && PF00022:Actin	Actin
Solyc11g009080.2	5196.86	3995.04	5599.76	2356.6	2808.68	2024.69	4930.55	2396.66	1.04076	6.38437e-11	1.2408e-09	Solyc11g009080.2	11	3200322	3204136	+	2051	protein_coding	Phospho-2-dehydro-3-deoxyheptonate aldolase [Source:UniProtKB/TrEMBL;Acc:K4D5G8] && sp|P37215|AROF_SOLLC Phospho-2-dehydro-3-deoxyheptonate aldolase 1, chloroplastic OS=Solanum lycopersicum OX=4081 PE=2 SV=1 && PF01474:Class-II DAHP synthetase family	-
Solyc03g082720.3	1934.11	2204.16	1918.42	1017.04	1273.21	1083.04	2018.9	1124.43	0.843979	6.42562e-11	1.24775e-09	Solyc03g082720.3	3	54056787	54059828	+	929	protein_coding	Protein yippee-like [Source:UniProtKB/TrEMBL;Acc:K4BI48] && sp|Q2V3E2|YIPL5_ARATH Protein yippee-like At4g27740 OS=Arabidopsis thaliana OX=3702 GN=At4g27740 PE=3 SV=1 && PF03226:Yippee zinc-binding/DNA-binding /Mis18, centromere assembly	-
Solyc04g082830.3	510.486	830.898	553.298	149.39	90.6027	249.702	631.561	163.231	1.9526	6.54528e-11	1.2699e-09	Solyc04g082830.3	4	66450776	66455346	+	1553	protein_coding	- && sp|F4HWB6|PILS1_ARATH Protein PIN-LIKES 1 OS=Arabidopsis thaliana OX=3702 GN=PILS1 PE=2 SV=1 && PF03547:Membrane transport protein	-
Solyc09g010380.3	603.481	606.361	667.774	252.281	238.428	351.989	625.872	280.899	1.15664	6.56543e-11	1.27272e-09	Solyc09g010380.3	9	3766847	3770919	+	1441	protein_coding	PPa4 [Source:Projected from Arabidopsis thaliana (AT3G53620) UniProtKB/TrEMBL;Acc:A0A178VKC0] && sp|Q9LFF9|IPYR4_ARATH Soluble inorganic pyrophosphatase 4 OS=Arabidopsis thaliana OX=3702 GN=PPA4 PE=1 SV=1 && PF00719:Inorganic pyrophosphatase	Pyrophosphatase
Solyc06g075780.2	136.525	186.573	370.138	40.5628	41.9633	56.1578	231.078	46.228	2.32319	6.58826e-11	1.27605e-09	Solyc06g075780.2	6	47233894	47237689	+	849	protein_coding	- && sp|Q9SLD4|ZAT11_ARATH Zinc finger protein ZAT11 OS=Arabidopsis thaliana OX=3702 GN=ZAT11 PE=2 SV=1 && PF13912:C2H2-type zinc finger	-
Solyc03g118470.3	1144.64	1232.25	1848.78	405.628	617.052	610.716	1408.55	544.465	1.37147	6.60927e-11	1.27903e-09	Solyc03g118470.3	3	68814951	68817296	+	1709	protein_coding	- && sp|Q9ZU95|NUD17_ARATH Nudix hydrolase 17, mitochondrial OS=Arabidopsis thaliana OX=3702 GN=NUDT17 PE=2 SV=1 && PF00293:NUDIX domain	NUDIX
Solyc09g008750.1	34.626	20.6098	75.3631	212.708	209.817	238.671	43.5329	220.398	-2.33165	6.64858e-11	1.28554e-09	Solyc09g008750.1	9	2181170	2181778	-	609	protein_coding	- && - && PF05678:VQ motif	-
Solyc11g010170.2	1257.42	1224.65	1097.06	731.12	578.903	620.744	1193.04	643.589	0.890437	6.71923e-11	1.2981e-09	Solyc11g010170.2	11	3254559	3262928	-	4897	protein_coding	LanC-like protein GCL1 [Source:Projected from Arabidopsis thaliana (AT5G65280) UniProtKB/Swiss-Prot;Acc:Q9FJN7] && sp|Q9FJN7|GCL1_ARATH LanC-like protein GCL1 OS=Arabidopsis thaliana OX=3702 GN=GCL1 PE=2 SV=1 && -	-
Solyc06g054540.3	325.484	340.603	387.309	100.912	165.946	89.2508	351.132	118.703	1.56328	6.9864e-11	1.34857e-09	Solyc06g054540.3	6	37402952	37407658	-	1540	protein_coding	- && sp|Q8VZK0|MIEL1_ARATH E3 ubiquitin-protein ligase MIEL1 OS=Arabidopsis thaliana OX=3702 GN=MIEL1 PE=1 SV=1 && PF05495:CHY zinc finger|PF14599:Zinc-ribbon	zf-CHY
Solyc07g053750.1	81.1237	31.457	62.9615	0	0	0	58.5141	0	8.34202	6.99829e-11	1.34971e-09	Solyc07g053750.1	7	62307987	62309240	-	1254	protein_coding	- && sp|Q9ZWA1|C3H2_ARATH Zinc finger CCCH domain-containing protein 2 OS=Arabidopsis thaliana OX=3702 GN=TZF4 PE=1 SV=1 && PF00642:Zinc finger C-x8-C-x5-C-x3-H type (and similar)	zf-CCCH
Solyc09g009020.3	6332.6	7815.44	6511.75	3619	3792.91	4339.19	6886.59	3917.03	0.813965	7.1137e-11	1.37081e-09	PGH1	9	2370014	2374990	+	1861	protein_coding	Enolase [Source:UniProtKB/Swiss-Prot;Acc:P26300] && sp|P26300|ENO_SOLLC Enolase OS=Solanum lycopersicum OX=4081 GN=PGH1 PE=2 SV=1 && PF00113:Enolase, C-terminal TIM barrel domain|PF03952:Enolase, N-terminal domain	-
Solyc09g010920.1	275.029	254.91	267.11	510.498	493.069	614.727	265.683	539.431	-1.02108	7.15824e-11	1.37777e-09	Solyc09g010920.1	9	4259252	4261537	+	2286	protein_coding	- && sp|O80933|SCL9_ARATH Scarecrow-like protein 9 OS=Arabidopsis thaliana OX=3702 GN=SCL9 PE=2 SV=1 && PF03514:GRAS domain family	GRAS
Solyc09g007020.2	581.716	551.04	541.851	303.727	279.438	222.625	558.202	268.597	1.05502	7.16299e-11	1.37777e-09	Solyc09g007020.2	9	685115	691709	+	1467	protein_coding	- && sp|P04284|PR06_SOLLC Pathogenesis-related leaf protein 6 OS=Solanum lycopersicum OX=4081 GN=PR1B1 PE=1 SV=2 && PF00188:Cysteine-rich secretory protein family	SCP
Solyc08g077110.3	298.773	319.994	217.504	809.278	531.218	773.172	278.757	704.556	-1.33867	7.16804e-11	1.37777e-09	Solyc08g077110.3	8	61155305	61157144	-	1394	protein_coding	- && sp|Q9LS24|NAC96_ARATH NAC domain-containing protein 96 OS=Arabidopsis thaliana OX=3702 GN=NAC096 PE=1 SV=1 && PF02365:No apical meristem (NAM) protein	NAM
Solyc02g071770.3	130.589	110.642	123.061	37.5948	30.5188	21.0592	121.431	29.7243	2.03008	7.20118e-11	1.38297e-09	Solyc02g071770.3	2	41694439	41696040	-	897	protein_coding	- && sp|Q941A4|OBP2A_ARATH Oil body-associated protein 2A OS=Arabidopsis thaliana OX=3702 GN=OBAP2A PE=2 SV=1 && PF06884:Protein of unknown function (DUF1264)	-
Solyc06g054625.1	36.6046	48.8126	48.6521	164.23	130.659	155.437	44.6898	150.108	-1.74859	7.37143e-11	1.41447e-09	Solyc06g054625.1	6	37451998	37454989	-	645	protein_coding	- && sp|Q6NPN3|C3H58_ARATH Zinc finger CCCH domain-containing protein 58 OS=Arabidopsis thaliana OX=3702 GN=At5g18550 PE=2 SV=1 && PF00642:Zinc finger C-x8-C-x5-C-x3-H type (and similar)	zf-CCCH
Solyc05g009070.3	514.443	710.494	543.759	1106.08	1143.5	1306.67	589.565	1185.42	-1.00863	7.7662e-11	1.48896e-09	Solyc05g009070.3	5	3216917	3220562	+	2023	protein_coding	- && sp|O80492|P2C05_ARATH Probable protein phosphatase 2C 5 OS=Arabidopsis thaliana OX=3702 GN=At1g09160 PE=2 SV=1 && PF00481:Protein phosphatase 2C	PP2C
Solyc01g009300.3	631.182	545.616	678.268	1664.07	1494.47	1032.9	618.355	1397.14	-1.17559	7.87935e-11	1.50938e-09	Solyc01g009300.3	1	3271074	3279040	-	3961	protein_coding	- && sp|Q0WPH8|NEK5_ARATH Serine/threonine-protein kinase Nek5 OS=Arabidopsis thaliana OX=3702 GN=NEK5 PE=1 SV=1 && PF00069:Protein kinase domain	Pkinase
Solyc01g097120.3	821.13	763.646	804.191	1382.1	1243.64	1390.91	796.322	1338.88	-0.749229	7.90558e-11	1.51313e-09	Solyc01g097120.3	1	87961322	87967552	+	2657	protein_coding	- && sp|Q9ASW8|WDL2_ARATH Protein WVD2-like 2 OS=Arabidopsis thaliana OX=3702 GN=WDL2 PE=2 SV=1 && PF06886:Targeting protein for Xklp2 (TPX2)	-
Solyc02g087070.3	117.728	135.59	100.166	10.8827	20.028	33.093	117.828	21.3345	2.46624	7.91298e-11	1.51327e-09	Solyc02g087070.3	2	50236632	50250671	+	3104	protein_coding	- && sp|Q9SGH6|DOX1_ARATH Alpha-dioxygenase 1 OS=Arabidopsis thaliana OX=3702 GN=DOX1 PE=1 SV=1 && PF03098:Animal haem peroxidase	An_peroxidase
Solyc05g006760.3	799.365	955.642	871.922	477.85	500.699	415.166	875.643	464.572	0.913794	8.19096e-11	1.56511e-09	Solyc05g006760.3	5	1385201	1391291	+	1738	protein_coding	- && - && -	-
Solyc09g065920.3	762.761	725.68	816.592	446.191	421.541	425.195	768.344	430.976	0.834612	8.41553e-11	1.60667e-09	Solyc09g065920.3	9	64440097	64444982	+	1582	protein_coding	- && sp|B8AJT9|MRS2I_ORYSI Magnesium transporter MRS2-I OS=Oryza sativa subsp. indica OX=39946 GN=MRS2-I PE=3 SV=1 && PF01544:CorA-like Mg2+ transporter protein	-
Solyc01g103760.3	280.965	318.909	286.189	643.069	579.857	971.73	295.354	731.552	-1.30871	8.51011e-11	1.62336e-09	Solyc01g103760.3	1	92168157	92174349	+	2188	protein_coding	Probable magnesium transporter [Source:UniProtKB/TrEMBL;Acc:K4B1V1] && sp|Q9LNK7|NIPA3_ARATH Probable magnesium transporter NIPA3 OS=Arabidopsis thaliana OX=3702 GN=At1g34470 PE=2 SV=1 && -	-
Solyc05g012580.1	4766.51	6684.07	6790.31	12743.7	11518.9	10932.7	6080.3	11731.8	-0.948235	8.65783e-11	1.65015e-09	Solyc05g012580.1	5	5800175	5800387	+	213	protein_coding	- && sp|Q9ZQ80|NDRP1_ARATH Nodulin-related protein 1 OS=Arabidopsis thaliana OX=3702 GN=NRP1 PE=1 SV=1 && -	-
Solyc06g051960.3	20.7756	39.0501	43.8823	161.262	189.789	114.321	34.5693	155.124	-2.16674	9.10891e-11	1.73467e-09	Solyc06g051960.3	6	35729326	35732751	+	2119	protein_coding	Pectinesterase [Source:UniProtKB/TrEMBL;Acc:K4C5Y2] && sp|Q9M3B0|PME34_ARATH Probable pectinesterase/pectinesterase inhibitor 34 OS=Arabidopsis thaliana OX=3702 GN=PME34 PE=2 SV=1 && PF01095:Pectinesterase|PF04043:Plant invertase/pectin methylesterase inhibitor	-
Solyc05g008450.3	2825.48	3064.34	2602.41	4655.82	4925.92	4339.19	2830.75	4640.31	-0.713283	9.41303e-11	1.79108e-09	Solyc05g008450.3	5	2799924	2805239	-	1795	protein_coding	- && sp|P43394|K502_ACTDE Fruit protein pKIWI502 OS=Actinidia deliciosa OX=3627 GN=pKIWI502 PE=2 SV=1 && PF00175:Oxidoreductase NAD-binding domain	NAD_binding_1
Solyc05g006420.3	616.342	443.652	554.252	207.761	214.585	275.775	538.082	232.707	1.21039	9.49115e-11	1.80443e-09	Solyc05g006420.3	5	1055728	1059261	+	1461	protein_coding	- && sp|O82798|ARR4_ARATH Two-component response regulator ARR4 OS=Arabidopsis thaliana OX=3702 GN=ARR4 PE=1 SV=1 && PF00072:Response regulator receiver domain	Response_reg
Solyc08g014450.3	585.674	648.665	545.667	1042.76	1023.33	1031.9	593.335	1032.66	-0.800272	9.60755e-11	1.82503e-09	Solyc08g014450.3	8	4503369	4510670	-	2380	protein_coding	- && sp|F4IS56|ILK1_ARATH Integrin-linked protein kinase 1 OS=Arabidopsis thaliana OX=3702 GN=ILK1 PE=1 SV=1 && PF12796:Ankyrin repeats (3 copies)|PF07714:Protein tyrosine kinase	Pkinase_Tyr
Solyc04g007060.3	895.329	789.679	771.756	1349.46	1376.21	1516.26	818.921	1413.97	-0.787825	9.73909e-11	1.84847e-09	Solyc04g007060.3	4	773637	778420	+	3025	protein_coding	- && sp|Q60CZ8|R1A10_SOLDE Putative late blight resistance protein homolog R1A-10 OS=Solanum demissum OX=50514 GN=R1A-10 PE=3 SV=1 && PF00931:NB-ARC domain|PF18052:Rx N-terminal domain	NB-ARC
Solyc03g097930.3	29.6794	27.1181	27.6649	127.625	156.409	88.2479	28.1541	124.094	-2.14028	9.75086e-11	1.84916e-09	Solyc03g097930.3	3	61743789	61756187	-	763	protein_coding	- && - && -	-
[truncated: 23,421 more rows]
